# Supplementary material for: Metagenomic Assessment of Full-Scale Wastewater Treatment Plants Identifies Sentinel Antibiotic Resistance Gene Families for Monitoring Reclaimed Wastewater and Treated Sludge
Source: Environ Sci Technol. 2026 Feb 4;60(6):4632–47. doi: 10.1021/acs.est.5c13541 (PMC12918712; doi:10.1021/acs.est.5c13541)
Supplement: Supplementary file 2 [file es5c13541_si_002.xlsx]

## Sheet: blastp-bbh-perfect-risk
card_name	sarg_name	risk_level
gb|AAA03550.1|ARO:3002523|AAC(2')-Ia	L06156.1.gene1.p01	IV
gb|AAA16194.1|ARO:3002540|AAC(3)-VIa	M88012.1.gene2.p01	IV
gb|AAA16527.1|ARO:3007401|ANT(9)-Ib	Q07448	IV
gb|AAA19882.1|ARO:3003562|blaF	Q59517	IV
gb|AAA20116.1|ARO:3000180|tetA(P)	YP_001967742	II
gb|AAA20117.1|ARO:3000195|tetB(P)	L20800.gene.p01	II
gb|AAA21532.1|ARO:3003559|cepA	AAA21532	IV
gb|AAA21889.1|ARO:3002554|AAC(6')-Ig	L09246.1.gene1.p01	IV
gb|AAA22081.1|ARO:3004451|Afab_ACT_CHL	M58472.1.gene1.p01	IV
gb|AAA22277.1|ARO:3003007|bmr	P33449	IV
gb|AAA22289.1|ARO:3002672|Bpum_cat86	K00544.gene.p01	IV
gb|AAA22562.1|ARO:3002878|BcII	gb|AAA22562.1|ARO:3002878|BcII	IV
gb|AAA22597.1|ARO:3000495|ErmD	Q04720	IV
gb|AAA22851.1|ARO:3000179|tet(L)	M11036.gene.p01	III
gb|AAA22904.1|ARO:3000578|CcrA	M63556.1.gene1.p01	IV
gb|AAA23018.1|ARO:3004454|Ccol_ACT_CHL	M35190.gene.p01	III
gb|AAA23033.2|ARO:3000190|tet(O)	P10952	II
gb|AAA23215.1|ARO:3002687|catQ	M55620.gene.p01	III
gb|AAA24786.1|ARO:3000368|vanC	AF162694.1.gene2.p01	III
gb|AAA25053.1|ARO:3000884|TEM-12	gb|AAA25053.1|ARO:3000884|TEM-12	notassessed
gb|AAA25293.1|ARO:3000192|tet(S)	L09756.gene.p01	IV
gb|AAA25334.1|ARO:3002543|AAC(3)-IXa	M55427.1.gene1.p01	IV
gb|AAA25550.1|ARO:3003105|dfrA3	gb|AAA25550.1|ARO:3003105|dfrA3	IV
gb|AAA25655.1|ARO:3004657|catA4	M11587.1.gene1.p1	IV
gb|AAA25680.1|ARO:3002595|AAC(6')-IIb	L06163.1.gene1.p01	IV
gb|AAA25683.1|ARO:3002538|AAC(3)-IIIc	gb|AAA25683.1|ARO:3002538|AAC(3)-IIIc	IV
gb|AAA25717.1|ARO:3002624|ANT(4')-IIa	M98270.1.orf0.gene.p01	IV
gb|AAA26057.1|ARO:3002693|cmlA1	gb|AAA26057.1|ARO:3002693|cmlA1	I
gb|AAA26412.1|ARO:3002642|APH(3')-Ib	M20305.1.gene1.p1	I
gb|AAA26548.1|ARO:3002534|AAC(3)-IIb	M97172.1.gene1.p01	IV
gb|AAA26549.1|ARO:3002549|AAC(6')-Ic	M94066.1.gene1.p01	IV
gb|AAA26615.1|ARO:3004457|Sint_ACT_CHL	M64281.gene.p01	IV
gb|AAA26652.1|ARO:3002835|lnuA	M14039.gene.p01	III
gb|AAA26683.1|ARO:3002840|vatA	L07778.gene.p01	IV
gb|AAA26684.1|ARO:3002829|vgaA	AAF24091	IV
gb|AAA26685.1|ARO:3002542|AAC(3)-VIIIa	M55426.1.gene1.p01	IV
gb|AAA26699.1|ARO:3002649|APH(3')-Va	K00432.1.gene1.p1	notassessed
gb|AAA26742.1|ARO:3001304|ErmS	P45439	IV
gb|AAA26775.1|ARO:3003564|EXO-1	P14559	IV
gb|AAA26779.1|ARO:3004652|Erm(O)-lrm	AAA26779	IV
gb|AAA26793.1|ARO:3003748|oleC	gb|AAA26793|ARO:3003748|oleC	IV
gb|AAA26830.1|ARO:3007127|otr(A)S.liv	Q02652	IV
gb|AAA26832.1|ARO:3002827|tlrC	M57437.gene.p01	IV
gb|AAA27459.1|ARO:3004683|aadS	gb|AAA27459.1|ARO:3004683|aadS	II
gb|AAA27471.1|ARO:3000205|tet(X)	M37699.gene1.p01	IV
gb|AAA50325.1|ARO:3003036|oleB	AAA50325	IV
gb|AAA65955.1|ARO:3002942|vanH_in_vanA_cl	NP_878015	IV
gb|AAA65957.1|ARO:3002949|vanX_in_vanA_cl	ACC93634	IV
gb|AAA65958.1|ARO:3002955|vanY_in_vanA_cl	AAA65958	IV
gb|AAA65959.1|ARO:3002962|vanZ_in_vanA_cl	ACP19239	IV
gb|AAA71915.1|ARO:3000173|tet(E)	L06940.gene.p01	IV
gb|AAA73865.1|ARO:3002674|Cbut_catB	M93113.gene.p01	IV
gb|AAA74437.1|ARO:3000378|MexB	gb|AAA74437.1|ARO:3000378|MexB	IV
gb|AAA76822.1|ARO:3002654|APH(3')-VIIa	M29953.1.gene1.p1	II
gb|AAA83417.1|ARO:3001407|OXA-12	U10251.1.gene1.p01	IV
gb|AAA85213.1|ARO:3002866|dfrD	gb|AAA85213.1|ARO:3002866|dfrD	IV
gb|AAA86871.1|ARO:3002841|vatB	U19459.gene.p01	IV
gb|AAA87176.1|ARO:3001066|SHV-7	U20270.1.gene1.p01	IV
gb|AAA87229.1|ARO:3002558|AAC(6')-Ik	L29510.1.gene1.p01	IV
gb|AAA88422.1|ARO:3002530|AAC(3)-Ib	L06157.1.gene1.p01	IV
gb|AAA88548.1|ARO:3002597|AAC6_Ie_APH2_Ia	gb|AAA88548.1|ARO:3002597|AAC(6')-Ie-APH(2'')-Ia	I
gb|AAA88552.1|ARO:3002541|AAC(3)-VIIa	M22999.1.gene2.p01	IV
gb|AAA88560.1|ARO:3004699|sta	P08457	IV
gb|AAA88675.1|ARO:3000498|ErmF	M14730.gene.p01	II
gb|AAA90937.1|ARO:3004635|AAC(6')-Il	gb|AAA90937.1|ARO:3004635|AAC(6')-Il	III
gb|AAA92037.1|ARO:3007075|cph	gb|AAA92037.1|ARO:3007075|cph	notassessed
gb|AAA92126.1|ARO:3004761|BRO-1	gb|AAA92126.1|ARO:3004761|BRO-1	III
gb|AAA92254.1|ARO:3002623|ANT(4')-Ia	AAA92254	III
gb|AAA93461.1|ARO:3001858|IMI-1	U50278.1.gene2.p01	notassessed
gb|AAA98096.1|ARO:3000595|ErmT	M64090.gene.p01	IV
gb|AAA98296.1|ARO:3000250|ErmC	NP_040462	IV
gb|AAA98298.1|ARO:3002545|AAC(6')-Ia	AB061794.1.gene2.p01	IV
gb|AAA98349.1|ARO:3001307|vgbA	M20129.gene.p01	IV
gb|AAA98406.1|ARO:3001404|OXA-9	AF479774.1.gene7.p01	I
gb|AAA98484.1|ARO:3000596|ErmX	M36726.gene.p01	II
gb|AAA99504.1|ARO:3002987|bcrA	P42332	IV
gb|AAA99505.1|ARO:3002988|bcrB	gb|AAA99505.1|ARO:3002988|bcrB	notassessed
gb|AAA99931.1|ARO:3003060|tsnR	P52393	IV
gb|AAB03413.1|ARO:3003099|cphA2	gi|1028110996|ref|WP_063865208.1|	IV
gb|AAB05624.1|ARO:3002956|vanY_in_vanB_cl	Q47746	III
gb|AAB05626.1|ARO:3002943|vanH_in_vanB_cl	gb|AAB05626.1|ARO:3002943|vanHB	IV
gb|AAB05628.1|ARO:3002950|vanX_in_vanB_cl	AAB05628	IV
gb|AAB05874.1|ARO:3001410|OXA-15	U63835.1.gene1.p01	IV
gb|AAB17891.1|ARO:3003001|CfxA	U38243.1.gene1.p01	III
gb|AAB19430.2|ARO:3002242|CARB-3	S46063.1.gene1.p2	III
gb|AAB21326.1|ARO:3002651|APH(3')-Vc	S81599.1.gene1.p01	IV
gb|AAB23649.1|ARO:3004460|Vang_ACT_CHL	S48276.1.gene1.p01	IV
gb|AAB28795.1|ARO:3000178|tet(K)	YP_209652.1	IV
gb|AAB36568.1|ARO:3002700|cmlv	U09991.1.gene2.p01	IV
gb|AAB37395.2|ARO:3001068|SHV-9	AAB37395	IV
gb|AAB39956.1|ARO:3000979|TEM-116	gb|AAB39956.1|ARO:3000979|TEM-116	I
gb|AAB41059.1|ARO:3002884|iri	U56415.1.orf0.gene.p01	IV
gb|AAB41701.1|ARO:3002526|AAC(2')-Id	U72743.1.gene1.p01	IV
gb|AAB41956.1|ARO:3000800|MexC	NC_002516.2.881078.p01	IV
gb|AAB41957.1|ARO:3000801|MexD	U57969.gene.p01	IV
gb|AAB41958.1|ARO:3000802|OprJ	gi|1399759|gb|AAB41958.1|	IV
gb|AAB49832.1|ARO:3002636|APH(2'')-IIIa	U51479.gene.p01	IV
gb|AAB51384.1|ARO:3001067|SHV-8	U92041.1.gene1.p01	notassessed
gb|AAB51421.1|ARO:3002686|catP	AF226276.1.gene3.p01	III
gb|AAB51440.1|ARO:3002824|ErmV	AAB51440	IV
gb|AAB53259.1|ARO:3002671|Lreu_cat-TC	U75299.gene.p01	IV
gb|AAB53445.1|ARO:3002897|SAT-4	gb|AAB53445.1|ARO:3002897|SAT-4	III
gb|AAB58160.1|ARO:3003009|ceoA	AAB58160	IV
gb|AAB58161.1|ARO:3003010|ceoB	AAB58161	IV
gb|AAB58447.1|ARO:3002662|APH(9)-Ia	gb|AAB58447.1|ARO:3002662|APH(9)-Ia	IV
gb|AAB58555.1|ARO:3001413|OXA-18	U85514.1.gene1.p01	IV
gb|AAB60941.1|ARO:3005099|Spyo_ErmA_MLSb	AF002716.gene.p01	III
gb|AAB63533.1|ARO:3002556|AAC(6')-Ii	L12710.gene.p01	IV
gb|AAB64408.1|ARO:3007050|mreA	gb|AAB64408.1|ARO:3007050|mreA	III
gb|AAB66655.1|ARO:3002663|APH(9)-Ib	U70376.2.gene7.p01	IV
gb|AAB81957.1|ARO:3004784|FAR-1	gb|AAB81957.1|ARO:3004784|FAR-1	IV
gb|AAB84282.1|ARO:3000181|tet(V)	AF030344.gene.p01	IV
gb|AAB95639.1|ARO:3000118|vgaB	U82085.gene.p01	IV
gb|AAB97924.1|ARO:3001411|OXA-16	gb|AAB97924.1|ARO:3001411|OXA-16	III
gb|AAC05822.1|ARO:3002846|arr-1	AF001493.1.orf0.gene.p01	IV
gb|AAC05975.1|ARO:3000929|TEM-60	AF047171.1.gene1.p01	IV
gb|AAC09012.1|ARO:3002243|CARB-4	gb|AAC09012.1|ARO:3002243|CARB-4	I
gb|AAC09015.1|ARO:3002481|AER-1	U14748.1.gene2.p01	II
gb|AAC14693.1|ARO:3002637|APH(2'')-IVa	AF016483.gene.p01	I
gb|AAC14728.1|ARO:3002603|aadA3	AF047479.2.gene10.p01	I
gb|AAC23556.1|ARO:3002660|APH(6)-Id	AF024602.1.gene6.p01	IV
gb|AAC25500.1|ARO:3002560|AAC(6')-Iq	AF047556.1.gene1.p01	IV
gb|AAC32025.1|ARO:3002650|APH(3')-Vb	M22126.1.gene1.p01	notassessed
gb|AAC32026.1|ARO:3002823|ErmH	P13079	IV
gb|AAC32027.1|ARO:3002817|carA	M80346.gene.p01	IV
gb|AAC32889.2|ARO:3000912|TEM-43	U95363.2.gene1.p01	IV
gb|AAC32890.1|ARO:3001868|CTX-M-5	U95364.1.gene1.p01	IV
gb|AAC32891.1|ARO:3000898|TEM-28	U37195.1.gene1.p1	notassessed
gb|AAC36915.1|ARO:3000593|ErmQ	L22689.1.gene1.p01	II
gb|AAC36944.1|ARO:3003006|blt	NP_390536	IV
gb|AAC37034.1|ARO:3000522|ErmG	AAC37034	III
gb|AAC41391.1|ARO:3002555|AAC(6')-Ih	L29044.1.gene1.p01	III
gb|AAC41392.1|ARO:3002557|AAC(6')-Ij	L29045.1.gene1.p01	IV
gb|AAC41449.1|ARO:3001398|OXA-3	L07945.1.gene1.p01	IV
gb|AAC43550.1|ARO:3003967|lfrA	gb|AAC43550.1|ARO:3003967|lrfA	IV
gb|AAC43969.1|ARO:3003037|opcM	gb|AAC43969.1|ARO:3003037|opcM	IV
gb|AAC44316.1|ARO:3005010|qacEdelta1	gb|AAC44316.1|ARO:3005010|qacEdelta1	IV
gb|AAC44793.1|ARO:3002524|AAC(2')-Ib	U41471.1.gene1.p01	IV
gb|AAC45086.2|ARO:3001821|ACT-1	U58495.2.gene1.p2	IV
gb|AAC45805.1|ARO:3002702|cmrA	AF015087.1.gene1.p01	IV
gb|AAC46343.1|ARO:3002581|AAC(6')-Ib10	U59183.1.gene2.p01	IV
gb|AAC46344.1|ARO:3001408|OXA-13	U59183.1.gene3.p01	III
gb|AAC60780.1|ARO:3003049|rosB	AAC60780	IV
gb|AAC60781.1|ARO:3003048|rosA	AAC60781	IV
gb|AAC61670.1|ARO:3001308|vgbB	AF015628.1.gene1.p01	notassessed
gb|AAC61671.1|ARO:3002842|vatC	AF015628.1.gene2.p01	IV
gb|AAC69327.1|ARO:3000598|Erm(31)	AF079138.1.orf0.gene.p01	IV
gb|AAC69328.1|ARO:3001265|Erm(30)	gb|AAC69328.1|ARO:3001265|Erm(30)	notassessed
gb|AAC72341.1|ARO:3000182|tet(Y)	AF070999.gene.p01	IV
gb|AAC72362.1|ARO:3000882|TEM-10	AF093512.1.gene1.p01	notassessed
gb|AAC73565.1|ARO:3004043|Ecol_acrA	NC_002695.1.914620.p01	IV
gb|AAC74000.1|ARO:3003950|msbA	gb|AAC74000.1|ARO:3003950|msbA	IV
gb|AAC74149.2|ARO:3001216|mdtH	A1A9W0	notassessed
gb|AAC75089.1|ARO:3003577|ugd	gb|AAC75089.1|ARO:3003577|ugd	IV
gb|AAC75271.1|ARO:3003952|YojI	gb|AAC75271.1|ARO:3003952|yojI	IV
gb|AAC75314.1|ARO:3003578|PmrF	gb|AAC75314.1|ARO:3003578|pmrF	IV
gb|AAC75733.1|ARO:3000074|emrB	NC_002695.1.914736.p01	notassessed
gb|AAC76093.1|ARO:3002986|bacA	A8A4L2	III
gb|AAC76297.1|ARO:3000499|AcrE	gb|AAC76297.1|ARO:3000499|acrE	IV
gb|AAC76298.1|ARO:3000502|AcrF	gb|AAC76298.1|ARO:3000502|acrF	IV
gb|AAC77110.1|ARO:3004290|Ecol_ampC_BLA	AAC77110	IV
gb|AAC77293.1|ARO:3001214|mdtM	P39386	III
gb|AAC78336.1|ARO:3002826|EreA2	AAC78336	I
gb|AAC98092.2|ARO:3001075|SHV-16	AF072684.2.gene1.p2	notassessed
gb|AAD01868.1|ARO:3002867|dfrF	gb|AAD01868.1|ARO:3002867|dfrF	III
gb|AAD02244.1|ARO:3002580|AAC(6')-Ib9	AF043381.1.gene2.p01	I
gb|AAD02245.1|ARO:3001414|OXA-19	AF043381.1.gene3.p01	IV
gb|AAD03490.1|ARO:3002561|AAC(6')-Ir	AF031326.1.gene1.p1	IV
gb|AAD03491.1|ARO:3002562|AAC(6')-Is	AF031327.1.gene1.p1	IV
gb|AAD03492.1|ARO:3002564|AAC(6')-It	AF031328.1.gene1.p1	IV
gb|AAD03493.1|ARO:3002565|AAC(6')-Iu	AF031329.1.gene1.p1	IV
gb|AAD03494.1|ARO:3002566|AAC(6')-Iv	AF031330.1.gene1.p1	III
gb|AAD03495.1|ARO:3002567|AAC(6')-Iw	AF031331.1.gene1.p1	IV
gb|AAD03496.1|ARO:3002568|AAC(6')-Ix	AF031332.1.gene1.p1	IV
gb|AAD04032.1|ARO:3002892|otr(B)	AAD04032	IV
gb|AAD08227.1|ARO:3003964|hp1181	gb|AAD08227.1|ARO:3003964|hp1181	IV
gb|AAD09860.1|ARO:3000561|tet(30)	AF090987.gene.p01	IV
gb|AAD12162.1|ARO:3001299|Sfra_tlrB_TYL	gb|AAD12162.1|ARO:3001299|tlrB	notassessed
gb|AAD12233.1|ARO:3001417|OXA-22	AF064820.3.gene2.p01	IV
gb|AAD12753.1|ARO:3000177|tet(J)	AF038993.gene.p01	IV
gb|AAD19217.1|ARO:3002245|CARB-6	AF030945.1.gene1.p01	II
gb|AAD20273.1|ARO:3002256|IND-1	AF099139.1.gene1.p01	notassessed
gb|AAD22144.1|ARO:3002698|cmlB	AF034958.gene.p01	IV
gb|AAD22403.1|ARO:3002970|vanT_in_vanC_cl	AF162694.1.gene4.p01	III
gb|AAD22538.1|ARO:3000922|TEM-53	AF104441.1.gene1.p01	IV
gb|AAD22539.1|ARO:3000923|TEM-54	AF104442.1.gene1.p01	IV
gb|AAD22636.1|ARO:3002166|MIR-1	M37839.2.gene1.p01	IV
gb|AAD23513.1|ARO:3003002|CfxA2	AF118110.1.gene1.p01	II
gb|AAD25063.1|ARO:3000183|tet(Z)	AF121000.gene.p01	II
gb|AAD25538.1|ARO:3000174|tet(G)	AF133139.gene.p01	IV
gb|AAD33116.2|ARO:3000934|TEM-67	AF091113.2.gene1.p01	IV
gb|AAD37403.1|ARO:3003202|TLA-1	gb|AAD37403.1|ARO:3003202|TLA-1	IV
gb|AAD37413.1|ARO:3001060|SHV-2	AF148851.1.gene1.p01	notassessed
gb|AAD43815.1|ARO:3001072|SHV-13	AF164577.1.gene1.p01	notassessed
gb|AAD45935.1|ARO:3000928|TEM-59	gb|AAD45935.1|ARO:3000928|TEM-59	IV
gb|AAD46626.1|ARO:3002596|AAC(6')-IIc	AF162771.1.gene2.p01	IV
gb|AAD50818.2|ARO:3002019|CMY-8	AF167990.3.gene1.p01	IV
gb|AAD51344.1|ARO:3003051|smeA	AAD51344	IV
gb|AAD52985.1|ARO:3002570|AAC(6')-Iz	AF140221.1.gene1.p1	IV
gb|AAF01046.1|ARO:3000936|TEM-70	AF188199.1.gene1.p01	IV
gb|AAF01499.1|ARO:3000193|tet(T)	L42544.gene.p01	IV
gb|AAF03531.1|ARO:3002569|AAC(6')-Iy	AF144880.1.gene1.p01	IV
gb|AAF04388.1|ARO:3001871|CTX-M-8	AF189721.1.gene1.p01	IV
gb|AAF04458.1|ARO:3000850|GOB-1	AF090141.1.gene1.p1	notassessed
gb|AAF05311.2|ARO:3001872|CTX-M-9	AF174129.3.gene9.p01	IV
gb|AAF05611.1|ARO:3000946|TEM-79	AF190692.1.gene1.p01	IV
gb|AAF05612.1|ARO:3000944|TEM-78	AF190693.1.gene1.p01	IV
gb|AAF05613.1|ARO:3000942|TEM-76	AF190694.1.gene1.p01	IV
gb|AAF09244.1|ARO:3000849|SFH-1	gb|AAF09244.1|ARO:3000849|SFH-1	IV
gb|AAF17880.1|ARO:3002605|aadA5	NC_010558.1.6275994.p01	I
gb|AAF19151.1|ARO:3000938|TEM-72	AF157553.1.gene1.p1	IV
gb|AAF27723.1|ARO:3002330|GES-1	AAF27723	IV
gb|AAF27726.1|ARO:3002694|cmlA4	AF156486.gene.p01	III
gb|AAF34333.1|ARO:3001077|SHV-19	gb|AAF34333.1|ARO:3001077|SHV-19	IV
gb|AAF34334.1|ARO:3001078|SHV-20	gb|AAF34334.1|ARO:3001078|SHV-20	IV
gb|AAF34335.1|ARO:3001079|SHV-21	gb|AAF34335.1|ARO:3001079|SHV-21	IV
gb|AAF34336.1|ARO:3001080|SHV-22	gb|AAF34336.1|ARO:3001080|SHV-22	IV
gb|AAF34337.1|ARO:3001081|SHV-23	gb|AAF34337.1|ARO:3001081|SHV-23	IV
gb|AAF36719.1|ARO:3001084|SHV-26	AF227204.1.gene1.p01	notassessed
gb|AAF36802.1|ARO:3002945|vanH_in_vanF_cl	AF155139.2.gene6.p01	IV
gb|AAF36803.1|ARO:3002908|vanF	AF155139.2.gene7.p01	IV
gb|AAF36804.1|ARO:3002952|vanX_in_vanF_cl	AF155139.2.gene8.p01	IV
gb|AAF36805.1|ARO:3002958|vanY_in_vanF_cl	AF155139.2.gene4.p01	IV
gb|AAF36806.1|ARO:3002963|vanZ_in_vanF_cl	AF155139.2.gene5.p01	IV
gb|AAF37209.2|ARO:3001083|SHV-25	AF208796.2.gene1.p01	IV
gb|AAF40763.1|ARO:3003961|farA	gb|AAF40763.1|ARO:3003961|farA	IV
gb|AAF40764.1|ARO:3003962|farB	gb|AAF40764.1|ARO:3003962|farB	IV
gb|AAF42062.1|ARO:3000811|mtrD	gb|AAF42062.1|ARO:3000811|mtrD	IV
gb|AAF42063.1|ARO:3000810|mtrC	gb|AAF42063.1|ARO:3000810|mtrC	IV
gb|AAF61147.1|ARO:3004751|BES-1	gb|AAF61147.1|ARO:3004751|BES-1	IV
gb|AAF61417.1|ARO:3002244|CARB-5	AF135373.1.gene1.p01	IV
gb|AAF63432.1|ARO:3003744|vatF	gb|AAF63432|ARO:3003744|vatF	IV
gb|AAF64386.1|ARO:3001076|SHV-18	AF132290.1.gene1.p01	IV
gb|AAF66653.1|ARO:3000959|TEM-92	AF143804.1.gene1.p1	IV
gb|AAF67494.2|ARO:3002522|novA	AF170880.4.gene1.p01	IV
gb|AAF72530.1|ARO:3001877|CTX-M-14	AAF72530	notassessed
gb|AAF72531.1|ARO:3001876|CTX-M-13	AF252623.2.gene1.p01	IV
gb|AAF72942.1|ARO:3001423|OXA-28	AF231133.1.gene3.p01	IV
gb|AAF74725.1|ARO:3004659|Mef(En2)	gb|AAF74725.1|ARO:3004659|Mef(En2)	III
gb|AAF86219.1|ARO:3000375|ErmB	AF242872.1.gene2.p01	I
gb|AAF86220.1|ARO:3002844|vatE	AF139725.gene.p01	I
gb|AAF86691.1|ARO:3001816|ACC-2	AF180952.1.gene3.p01	IV
gb|AAF86697.1|ARO:3001817|ACC-3	AF180958.1.gene1.p01	IV
gb|AAF89146.1|ARO:3004812|GOB-5	gb|AAF89146.1|ARO:3004812|GOB-5	IV
gb|AAF89147.1|ARO:3004810|GOB-3	gb|AAF89147.1|ARO:3004810|GOB-3	IV
gb|AAF89148.1|ARO:3004813|GOB-6	gb|AAF89148.1|ARO:3004813|GOB-6	notassessed
gb|AAF89149.1|ARO:3004811|GOB-4	gb|AAF89149.1|ARO:3004811|GOB-4	IV
gb|AAF89152.1|ARO:3004809|GOB-2	gb|AAF89152.1|ARO:3004809|GOB-2	IV
gb|AAF89153.1|ARO:3004814|GOB-7	gb|AAF89153.1|ARO:3004814|GOB-7	IV
gb|AAF93177.1|ARO:3001874|CTX-M-11	AY005110.1.gene1.p1	IV
gb|AAF94716.1|ARO:3004289|Vcho_varG	gb|AAF94716.1|ARO:3004289|Vibrio	IV
gb|AAF94731.1|ARO:3004364|almG	gb|AAF94731.1|ARO:3004364|almG	IV
gb|AAG01039.1|ARO:3001085|SHV-27	AF293345.1.gene1.p01	notassessed
gb|AAG03380.1|ARO:3002703|cmx	AF024666.2.gene33.p01	IV
gb|AAG03814.1|ARO:3000377|MexA	NC_002516.2.877855.p01	notassessed
gb|AAG03816.1|ARO:3000379|OprM	NC_002516.2.877851.p01	IV
gb|AAG04518.1|ARO:3000149|FosA	gb|AAG04518.1|ARO:3000149|fosA	IV
gb|AAG04750.1|ARO:3004077|PmpM	gb|AAG04750.1|ARO:3004077|PmpM	IV
gb|AAG05187.1|ARO:3005067|ParS	gb|AAG05187.1|ARO:3005067|ParS	IV
gb|AAG05881.1|ARO:3000803|MexE	NC_002516.2.880212.p01	IV
gb|AAG05882.1|ARO:3000804|MexF	NC_002516.2.882884.p01	notassessed
gb|AAG05883.1|ARO:3000805|OprN	NC_002516.2.882885.p01	IV
gb|AAG05913.1|ARO:3004072|OpmB	gb|AAG05913.1|ARO:3004072|OpmB	IV
gb|AAG05914.1|ARO:3004075|MuxC	gb|AAG05914|ARO:3004075|MuxC	IV
gb|AAG05915.1|ARO:3004074|MuxB	gb|AAG05915.1|ARO:3004074|MuxB	IV
gb|AAG05916.1|ARO:3004073|MuxA	gb|AAG05916.1|ARO:3004073|MuxA	IV
gb|AAG06942.1|ARO:3002985|arnA	gb|AAG06942.1|ARO:3002985|arnA	IV
gb|AAG07064.1|ARO:3003693|MexK	gb|AAG07064.1|ARO:3003693|mexK	IV
gb|AAG07065.1|ARO:3003692|MexJ	gb|AAG07065.1|ARO:3003692|mexJ	IV
gb|AAG07592.1|ARO:3000806|MexG	gb|AAG07592.1|ARO:3000806|mexG	III
gb|AAG07593.1|ARO:3000807|MexH	NC_002516.2.880450.p01	notassessed
gb|AAG07595.1|ARO:3000809|OpmD	gb|AAG07595.1|ARO:3000809|opmD	III
gb|AAG07762.1|ARO:3003030|MexV	gb|AAG07762.1|ARO:3003030|mexV	IV
gb|AAG07763.1|ARO:3003031|MexW	AAG07763	IV
gb|AAG08359.1|ARO:3003682|OpmH	gb|AAG08359.1|ARO:3003682|OpmH	IV
gb|AAG08375.1|ARO:3004038|Paer_emrE	gb|AAG08375.1|ARO:3004038|Pseudomonas	IV
gb|AAG11411.2|ARO:3004680|APH(3')-VIIIa	gb|AAG11411.2|ARO:3004680|APH(3')-VIIIa	IV
gb|AAG12974.1|ARO:3002159|FOX-5	AY007369.1.gene1.p1	notassessed
gb|AAG15384.1|ARO:3001086|SHV-28	ACA09611	notassessed
gb|AAG16656.1|ARO:3002705|floR	AF231986.2.gene2.p01	IV
gb|AAG17550.1|ARO:3001073|SHV-14	AF226622.1.gene1.p01	notassessed
gb|AAG23871.1|ARO:3001427|OXA-33	gb|AAG23871.1|ARO:3001427|OXA-33	III
gb|AAG24866.1|ARO:3001430|OXA-36	AF300985.1.gene1.p01	IV
gb|AAG27703.1|ARO:3002273|VIM-3	AF300454.1.gene1.p01	IV
gb|AAG29757.1|ARO:3002257|IND-2	AF219127.1.gene1.p1	notassessed
gb|AAG29760.1|ARO:3002258|IND-2a	AF219130.1.gene1.p1	IV
gb|AAG29761.2|ARO:3002259|IND-3	AF219131.2.gene1.p2	IV
gb|AAG29765.2|ARO:3002260|IND-4	AF219135.2.gene1.p2	IV
gb|AAG29813.1|ARO:3002380|SME-2	AF275256.gene.p01	IV
gb|AAG33665.1|ARO:3001431|OXA-37	AY007784.1.gene3.p01	IV
gb|AAG34108.1|ARO:3001875|CTX-M-12	AF305837.gene.p01	notassessed
gb|AAG35607.1|ARO:3001420|OXA-25	AF201826.1.gene1.p01	IV
gb|AAG35608.1|ARO:3001421|OXA-26	AF201827.1.gene1.p01	IV
gb|AAG35609.2|ARO:3001422|OXA-27	AF201828.gene.p01	IV
gb|AAG36927.1|ARO:3002133|DHA-2	AF259520.1.gene4.p01	IV
gb|AAG44570.1|ARO:3000954|TEM-87	AF250872.1.gene1.p1	IV
gb|AAG44836.1|ARO:3004740|AST-1	gb|AAG44836.1|ARO:3004740|AST-1	IV
gb|AAG49894.1|ARO:3001087|SHV-29	AF301532.1.gene1.p01	notassessed
gb|AAK01167.1|ARO:3002819|msrC	gi|488243106|ref|WP_002314314.1|	IV
gb|AAK07612.2|ARO:3000604|Erm(35)	AF319779.2.orf0.gene.p01	IV
gb|AAK12087.1|ARO:3002198|IMP-7	AF318077.1.gene2.p01	III
gb|AAK13078.1|ARO:3002195|IMP-4	AF244145.1.gene1.p01	IV
gb|AAK13430.1|ARO:3002199|IMP-8	AF322577.2.gene2.p01	IV
gb|AAK14293.1|ARO:3002378|VEB-9	AF324833.1.gene1.p01	I
gb|AAK14294.1|ARO:3003712|VEB-1b	gb|AAK14294.1|ARO:3003712|VEB-1b	IV
gb|AAK14791.1|ARO:3004239|NPS-1	AAK14791	I
gb|AAK14792.1|ARO:3000955|TEM-88	AY027590.1.gene1.p1	IV
gb|AAK15582.1|ARO:3001428|OXA-34	AF350424.1.gene1.p01	IV
gb|AAK17194.1|ARO:3000931|TEM-63	AF332513.1.gene1.p01	IV
gb|AAK18183.1|ARO:3002337|GES-8	AF329699.1.gene1.p01	IV
gb|AAK27847.1|ARO:3002196|IMP-5	AF290912.1.gene1.p01	III
gb|AAK29174.1|ARO:3002371|VEB-2	AY027870.1.gene1.p01	IV
gb|AAK30619.1|ARO:3000957|TEM-90	AF351241.1.gene1.p01	IV
gb|AAK31368.1|ARO:3002021|CMY-10	AF357597.1.gene1.p01	IV
gb|AAK31370.1|ARO:3002022|CMY-11	AF357599.1.gene1.p01	IV
gb|AAK32961.1|ARO:3001879|CTX-M-16	AY029068.1.gene1.p1	IV
gb|AAK37619.1|ARO:3000481|tet(35)	AF353562.gene.p01	IV
gb|AAK38324.1|ARO:3000840|JOHN-1	AY028464.1.gene1.p01	IV
gb|AAK49460.1|ARO:3001429|OXA-35	AAK49460	III
gb|AAK52604.1|ARO:3001425|OXA-31	AF294653.1.gene2.p01	I
gb|AAK52606.1|ARO:3002696|cmlA6	AF313472.2.gene8.p01	IV
gb|AAK55330.1|ARO:3001768|OXA-118	AF371964.1.gene1.p1	IV
gb|AAK55534.1|ARO:3001881|CTX-M-19	AF325134.1.gene1.p1	III
gb|AAK58418.1|ARO:3001426|OXA-32	AF315351.1.gene2.p01	IV
gb|AAK58421.1|ARO:3002331|GES-2	AF326355.1.gene1.p01	III
gb|AAK59385.1|ARO:3002200|IMP-9	AY033653.3.gene6.p01	IV
gb|AAK60186.1|ARO:3003014|dfrA16	ABL62887	IV
gb|AAK63040.1|ARO:3002635|APH(2'')-IIa	AF337947.1.gene1.p01	I
gb|AAK63041.1|ARO:3004629|AAC(6')-Im	AF337947.1.gene2.p01	III
gb|AAK63223.1|ARO:3003561|Sed-1	AAK63223	IV
gb|AAK64187.1|ARO:3001092|SHV-34	AY036620.1.gene1.p01	notassessed
gb|AAK64581.1|ARO:3004568|dfrA18	gb|AAK64581.1|ARO:3004568|dfrA18	IV
gb|AAK69828.1|ARO:3001090|SHV-32	gb|AAK69828.1|ARO:3001090|SHV-32	notassessed
gb|AAK69830.1|ARO:3002455|LEN-2	AY037780.1.gene1.p01	notassessed
gb|AAK70220.1|ARO:3002312|KPC-2	AY034847.1.gene1.p01	notassessed
gb|AAK71471.1|ARO:3001880|CTX-M-17	AY033516.1.gene2.p01	notassessed
gb|AAK71474.1|ARO:3000956|TEM-89	AY039040.1.gene1.p01	IV
gb|AAK76136.1|ARO:3000025|patB	gb|AAK76136.1|ARO:3000025|patB	IV
gb|AAK76137.1|ARO:3000024|patA	gb|AAK76137.1|ARO:3000024|patA	IV
gb|AAK82652.1|ARO:3000965|TEM-102	AY040093.1.gene1.p01	IV
gb|AAK84316.1|ARO:3002843|vatD	AF368302.1.gene3.p01	IV
gb|AAK96394.1|ARO:3002240|CARB-1	AF313471.1.gene2.p01	IV
gb|AAK97755.1|ARO:3000167|tet(C)	BAC67144	IV
gb|AAK99679.1|ARO:3000822|pmrA	WP_000136147.1	IV
gb|AAK99775.1|ARO:3000614|mef(E)	gb|AAK99775.1|ARO:3000614|mefE	III
gb|AAL02127.1|ARO:3001878|CTX-M-15	AAY27811	notassessed
gb|AAL02176.1|ARO:3004669|emtA	gb|AAL02176.1|ARO:3004669|emtA	IV
gb|AAL03985.1|ARO:3000937|TEM-71	AF203816.1.gene1.p01	IV
gb|AAL05630.1|ARO:3002313|KPC-3	AF395881.gene.p01	notassessed
gb|AAL09826.1|ARO:3007124|tet(W/32/O)	AAL09826	III
gb|AAL12234.1|ARO:3003552|fusB	AAL12234	IV
gb|AAL17873.1|ARO:3002403|OXY-2-8	AY055205.1.gene1.p1	IV
gb|AAL19304.1|ARO:3000791|mdsC	gb|AAL19304.1|ARO:3000791|mdsC	IV
gb|AAL19305.1|ARO:3000790|mdsB	gb|AAL19305.1|ARO:3000790|mdsB	IV
gb|AAL19306.1|ARO:3000789|mdsA	gb|AAL19306.1|ARO:3000789|mdsA	IV
gb|AAL20537.1|ARO:3002571|AAC(6')-Iaa	gb|AAL20537.1|ARO:3002571|AAC(6')-Iaa	notassessed
gb|AAL26797.1|ARO:3004448|HERA-1	gb|AAL26797.1|ARO:3004448|HERA-1	IV
gb|AAL26995.1|ARO:3004817|HERA-2	gb|AAL26995.1|ARO:3004817|HERA-2	IV
gb|AAL26996.1|ARO:3004818|HERA-3	gb|AAL26996.1|ARO:3004818|HERA-3	notassessed
gb|AAL27442.1|ARO:3002907|vanE	FJ872411.1.gene41.p01	IV
gb|AAL27444.1|ARO:3002971|vanT_in_vanE_cl	FJ872411.1.gene43.p01	IV
gb|AAL29433.1|ARO:3000948|TEM-81	AF427127.1.gene1.p01	notassessed
gb|AAL29434.1|ARO:3000949|TEM-82	AF427128.1.gene1.p01	IV
gb|AAL29435.1|ARO:3000950|TEM-83	AF427129.1.gene1.p01	IV
gb|AAL29436.1|ARO:3000951|TEM-84	AF427130.1.gene1.p01	notassessed
gb|AAL36430.1|ARO:3004692|aadA10	gb|AAL36430.1|ARO:3004692|aadA10	I
gb|AAL40899.1|ARO:3001101|SHV-43	AAL40899	notassessed
gb|AAL50725.1|ARO:3002478|LEN-15	AF452105.1.gene1.p1	IV
gb|AAL51021.2|ARO:3002598|ANT3II_ANT6II	AF453998.2.gene4.p01	IV
gb|AAL55262.1|ARO:3004766|CGA-1	gb|AAL55262.1|ARO:3004766|CGA-1	IV
gb|AAL68645.1|ARO:3002681|catB9	AF462019.1.gene1.p01	IV
gb|AAL68827.1|ARO:3000605|Erm(36)	AF462611.1.orf0.gene.p01	IV
gb|AAL68923.1|ARO:3000973|TEM-110	AY072920.1.gene1.p1	IV
gb|AAL68926.1|ARO:3001093|SHV-35	AY070258.1.gene1.p1	IV
gb|AAL73129.1|ARO:3000616|mel	AF227521.gene.p01	III
gb|AAL75563.1|ARO:3000168|tet(D)	L06798.gene.p01	IV
gb|AAL77062.1|ARO:3000974|TEM-111	AF468003.1.gene1.p1	IV
gb|AAL78161.1|ARO:3002410|OXY-4-1	AY077481.1.gene1.p01	IV
gb|AAL78275.1|ARO:3002391|OXY-1-3	gb|AAL78275.1|ARO:3002391|OXY-1-3	III
gb|AAL78276.1|ARO:3002392|OXY-1-4	AY077483.1.gene1.p01	IV
gb|AAL78278.2|ARO:3002401|OXY-2-6	AY077485.2.gene1.p01	IV
gb|AAL78281.2|ARO:3002398|OXY-2-3	AY077488.2.gene1.p01	notassessed
gb|AAL79541.1|ARO:3002397|OXY-2-2	AJ871867.1.gene1.p01	notassessed
gb|AAL79549.2|ARO:3003003|CfxA3	AF472622.2.gene1.p01	III
gb|AAL79576.1|ARO:3001096|SHV-38	AY079099.1.gene1.p01	notassessed
gb|AAL82588.1|ARO:3002600|AAC_3Ib_AAC_6Ib	AF355189.1.gene2.p01	IV
gb|AAL82592.1|ARO:3001094|SHV-36	AF467947.1.gene1.p1	notassessed
gb|AAL82593.1|ARO:3001095|SHV-37	AF467948.1.gene1.p1	IV
gb|AAL85333.1|ARO:3004773|CKO-1	gb|AAL85333.1|ARO:3004773|CKO-1	IV
gb|AAL86924.1|ARO:3001884|CTX-M-22	AY080894.1.gene1.p01	notassessed
gb|AAL86999.1|ARO:3004782|ERP-1	gb|AAL86999.1|ARO:3004782|ERP-1	IV
gb|AAL99990.1|ARO:3001885|CTX-M-23	AF488377.1.gene1.p1	IV
gb|AAM09849.1|ARO:3000005|vanD	AF277571.gene.p01	IV
gb|AAM09850.1|ARO:3002944|vanH_in_vanD_cl	AY082011.1.gene6.p01	IV
gb|AAM09852.1|ARO:3003070|vanX_in_vanD_cl	AY082011.1.gene8.p01	IV
gb|AAM09853.1|ARO:3002957|vanY_in_vanD_cl	AY082011.1.gene5.p01	IV
gb|AAM15527.1|ARO:3000947|TEM-80	AF347054.1.gene1.p1	notassessed
gb|AAM18924.1|ARO:3000964|TEM-101	AF495873.1.gene1.p1	IV
gb|AAM22276.1|ARO:3000963|TEM-96	AY092401.1.gene1.p1	II
gb|AAM28884.1|ARO:3000971|TEM-108	AF506748.1.gene1.p1	IV
gb|AAM34291.1|ARO:3001419|OXA-24	AF509241.1.gene1.p01	notassessed
gb|AAM45855.1|ARO:3004780|DES-1	gb|AAM45855.1|ARO:3004780|DES-1	IV
gb|AAM52207.1|ARO:3000969|TEM-106	AY101578.1.gene1.p01	IV
gb|AAM52215.1|ARO:3000970|TEM-107	AY101764.1.gene1.p01	IV
gb|AAM61952.1|ARO:3000967|TEM-104	AF516719.1.gene1.p1	IV
gb|AAM61953.1|ARO:3000968|TEM-105	AF516720.1.gene1.p1	IV
gb|AAM63403.1|ARO:3003093|cphA3	AAM63403	IV
gb|AAM70498.1|ARO:3001887|CTX-M-25	AF518567.2.gene4.p01	notassessed
gb|AAM74565.1|ARO:3002246|CARB-7	AF409092.1.gene1.p01	III
gb|AAM76670.1|ARO:3002625|ANT(4')-IIb	AY114142.1.gene1.p01	IV
gb|AAM77075.1|ARO:3002695|cmlA5	AY115475.1.gene4.p01	I
gb|AAM92461.1|ARO:3002680|catB8	AY123251.gene2.p01	I
gb|AAM92464.1|ARO:3002594|AAC(6')-IIa	M29695.1.gene2.p01	IV
gb|AAN00989.1|ARO:3003774|Saga_mprF	gb|AAN00989.1|ARO:3003774|Streptococcus	III
gb|AAN04881.1|ARO:3000978|TEM-115	AF535127.1.gene1.p01	IV
gb|AAN04882.1|ARO:3001098|SHV-40	AF535128.1.gene1.p01	notassessed
gb|AAN04883.1|ARO:3001099|SHV-41	AF535129.1.gene1.p01	IV
gb|AAN04884.1|ARO:3001100|SHV-42	AF535130.1.gene1.p01	IV
gb|AAN05026.1|ARO:3000980|TEM-117	AY130282.1.gene1.p1	IV
gb|AAN05028.1|ARO:3000941|TEM-75	AY130284.1.gene1.p1	IV
gb|AAN05029.1|ARO:3000981|TEM-118	AY130285.1.gene1.p1	IV
gb|AAN05030.1|ARO:3002475|LEN-3	gb|AAN05030.1|ARO:3002475|LEN-3	IV
gb|AAN05031.1|ARO:3002472|LEN-4	gb|AAN05031.1|ARO:3002472|LEN-4	IV
gb|AAN06707.1|ARO:3000165|tet(A)	AF534183.gene.p01	IV
gb|AAN17791.1|ARO:3004294|BUT-1	gb|AAN17791.1|ARO:3004294|BUT-1	IV
gb|AAN28721.1|ARO:3002871|tet(37)	AAN28721	III
gb|AAN28732.1|ARO:3002409|OXY-3-1	AF491278.1.gene1.p01	IV
gb|AAN32638.1|ARO:3000842|EBR-1	AF416700.1.gene1.p01	IV
gb|AAN33774.1|ARO:3003772|Bsui_mprF	gb|Q8FW76|ARO:3003772|Brucella	IV
gb|AAN34365.1|ARO:3002604|aadA4	AY138986.1.gene1.p01	IV
gb|AAN38836.1|ARO:3001886|CTX-M-24	AY143430.1.gene1.p01	notassessed
gb|AAN39364.1|ARO:3001103|SHV-45	AF547625.1.gene1.p1	IV
gb|AAN41403.1|ARO:3002582|AAC(6')-Ib11	AY136758.1.gene3.p01	IV
gb|AAN41427.1|ARO:3001775|OXA-119	AY139598.1.gene3.p01	IV
gb|AAN41430.1|ARO:3001578|OXA-392	AAO84013	IV
gb|AAN41439.1|ARO:3002608|aadA8	AY139603.1.gene1.p01	I
gb|AAN52134.1|ARO:3002275|VIM-5	AY144612.1.gene1.p01	notassessed
gb|AAN63647.1|ARO:3000843|MUS-1	AF441286.1.gene1.p01	IV
gb|AAN63648.1|ARO:3000844|TUS-1	AF441287.1.gene1.p01	notassessed
gb|AAN75444.1|ARO:3001888|CTX-M-26	AY157676.1.gene1.p01	notassessed
gb|AAN84550.1|ARO:3002276|VIM-6	gb|AAN84550.1|ARO:3002276|VIM-6	notassessed
gb|AAN85115.1|ARO:3004642|dfrA3b	gb|AAN85115.1|ARO:3004642|dfrA3b	notassessed
gb|AAN86837.2|ARO:3000601|Erm(38)	AY154657.2.orf0.gene.p01	IV
gb|AAN87151.1|ARO:3002618|aadA21	AY171244.1.gene1.p01	III
gb|AAO04716.1|ARO:3002865|dfrC	gb|AAO04716.1|ARO:3002865|dfrC	IV
gb|AAO33760.1|ARO:3000879|TEM-7	gb|AAO33760.1|ARO:3000879|TEM-7	IV
gb|AAO38247.1|ARO:3000361|EreA	AAZ14842	I
gb|AAO42602.1|ARO:3002168|MIR-2	AY227752.1.gene1.p01	IV
gb|AAO42740.1|ARO:3007123|tet(O/W/O)	AAO42740	III
gb|AAO43110.1|ARO:3000300|lsaA	ZP_04646474	IV
gb|AAO43172.1|ARO:3003848|ADC-2	gb|AAO43172.1|ARO:3003848|ADC-2	notassessed
gb|AAO52851.1|ARO:3004456|Efac_ACT_CHL	AY355285.1.gene3.p01	IV
gb|AAO53445.1|ARO:3001104|SHV-46	AY210887.1.gene1.p1	notassessed
gb|AAO59455.1|ARO:3002247|CARB-8	AY178993.1.gene1.p01	I
gb|AAO59456.1|ARO:3003849|ADC-3	gb|AAO59456.1|ARO:3003849|ADC-3	notassessed
gb|AAO59457.1|ARO:3003850|ADC-4	gb|AAO59457.1|ARO:3003850|ADC-4	IV
gb|AAO61597.1|ARO:3001889|CTX-M-27	AY156923.1.gene1.p01	notassessed
gb|AAO66446.1|ARO:3001113|SHV-57	AY223863.1.gene1.p01	notassessed
gb|AAO83986.1|ARO:3003905|ANT(4')-Ib	EF540343.1.gene1.p01	IV
gb|AAO85882.1|ARO:3000982|TEM-120	AY243512.1.gene1.p01	IV
gb|AAO88912.1|ARO:3001895|CTX-M-33	AY238472.1.gene1.p01	notassessed
gb|AAP03063.1|ARO:3001105|SHV-48	AY263404.1.gene1.p1	IV
gb|AAP08996.1|ARO:3000172|FosB	NP_831795	notassessed
gb|AAP15294.1|ARO:3002675|catB2	AY232670.1.gene3.p01	IV
gb|AAP22374.1|ARO:3002248|CARB-9	AY248038.1.gene4.p01	IV
gb|AAP22736.1|ARO:3001891|CTX-M-29	AY267213.1.gene1.p01	notassessed
gb|AAP22974.1|ARO:3002336|GES-7	AF208529.2.gene1.p2	IV
gb|AAP26981.1|ARO:3005045|SatA	gb|AAP26981.1|ARO:3005045|SatA	IV
gb|AAP27834.1|ARO:3005100|FosB2	Q81W73	notassessed
gb|AAP33454.2|ARO:3001089|SHV-31	AY277255.2.gene1.p01	notassessed
gb|AAP40270.1|ARO:3001671|OXA-49	AY288523.1.gene1.p01	IV
gb|AAP41108.1|ARO:3001107|SHV-50	AY288915.1.gene1.p01	IV
gb|AAP41944.1|ARO:3001108|SHV-51	AY289548.1.gene1.p01	IV
gb|AAP43109.1|ARO:3003922|oqxA	gb|AAP43109.1|ARO:3003922|oqxA	IV
gb|AAP43110.2|ARO:3003923|oqxB	gb|AAP43110.2|ARO:3003923|oqxB	IV
gb|AAP43508.1|ARO:3001892|CTX-M-30	AY292654.1.gene1.p1	notassessed
gb|AAP43641.1|ARO:3001810|OXA-53	AY289608.1.gene2.p01	IV
gb|AAP43642.1|ARO:3002588|AAC(6')-I30	AY289608.1.gene3.p01	IV
gb|AAP69225.1|ARO:3001781|OXA-47	AY237830.1.gene1.p01	III
gb|AAP69912.1|ARO:3003100|cphA4	AAP69912	IV
gb|AAP69913.1|ARO:3003101|cphA5	AAP69913	IV
gb|AAP69914.1|ARO:3003102|cphA6	AAP69914	IV
gb|AAP69915.1|ARO:3003103|cphA7	AAP69915	IV
gb|AAP69916.1|ARO:3001780|OXA-85	AY227054.1.gene1.p01	IV
gb|AAP70012.1|ARO:3001782|OXA-48	AY236073.2.gene7.p01	notassessed
gb|AAP74657.1|ARO:3000600|Erm(34)	AY234334.1.orf0.gene.p01	IV
gb|AAP74961.2|ARO:3002854|dfrA1	ABG46350	IV
gb|AAP82228.1|ARO:3001102|SHV-44	AY259119.1.gene1.p1	notassessed
gb|AAP82271.1|ARO:3004123|Bpse_Omp38	gb|AAP82271|ARO:3004123|Burkholderia	IV
gb|AAP93847.1|ARO:3002477|LEN-14	gb|AAP93847.1|ARO:3002477|LEN-14	IV
gb|AAP93848.1|ARO:3002476|LEN-6	gb|AAP93848.1|ARO:3002476|LEN-6	IV
gb|AAP93922.1|ARO:3000569|tet(41)	AY264780.2.gene3.p01	IV
gb|AAP97129.1|ARO:3003104|cphA8	AAP97129	IV
gb|AAP97895.1|ARO:3005111|blaS1	gb|AAP97895.1|ARO:3005111|blaS1	IV
gb|AAQ01671.1|ARO:3000983|TEM-121	AY271267.1.gene1.p01	IV
gb|AAQ08905.1|ARO:3001808|OXA-60	AF525303.2.gene5.p01	IV
gb|AAQ10694.1|ARO:3003047|qacB	gi|1028097908|ref|WP_063854503.1|	IV
gb|AAQ16660.2|ARO:3002024|CMY-13	AY339625.2.gene8.p01	IV
gb|AAQ54756.1|ARO:3004815|GOB-8	gb|AAQ54756.1|ARO:3004815|GOB-8	IV
gb|AAQ63644.1|ARO:3004452|Acla_ACT_CHL	AY238971.1.gene2.p01	IV
gb|AAQ76277.1|ARO:3001796|OXA-50	AY306130.1.gene1.p01	IV
gb|AAQ93490.1|ARO:3000985|TEM-123	AY327539.1.gene1.p01	IV
gb|AAQ93491.1|ARO:3000986|TEM-124	AY327540.1.gene1.p01	IV
gb|AAQ98890.1|ARO:3000984|TEM-122	AY307100.1.gene1.p1	notassessed
gb|AAR03105.1|ARO:3001813|OXA-55	AY343493.1.gene1.p01	IV
gb|AAR10958.1|ARO:3000995|TEM-131	AY436361.1.gene1.p01	IV
gb|AAR20595.1|ARO:3000090|Bla1	AF367983.gene.p01	notassessed
gb|AAR20596.1|ARO:3004189|Bla2	gb|AAR20596.1|ARO:3004189|Bla2	IV
gb|AAR21614.1|ARO:3002529|AAC(3)-Id	AY463797.7.gene13.p01	IV
gb|AAR29485.1|ARO:3007120|tet(O/M/O)	AAR29485	II
gb|AAR29969.1|ARO:3007121|tet(O/W)	AY485126.gene.p01	III
gb|AAR32134.1|ARO:3001792|OXA-62	AY423074.1.gene1.p01	notassessed
gb|AAR32651.1|ARO:3001795|OXA-56	AY445080.1.gene1.p01	III
gb|AAR84298.1|ARO:3000996|TEM-132	AY491682.1.gene1.p1	IV
gb|AAR87489.1|ARO:3002134|DHA-3	AY494945.1.gene2.p01	IV
gb|AAR89358.1|ARO:3000989|TEM-127	AY368236.1.gene1.p1	II
gb|AAR89359.1|ARO:3000990|TEM-128	AY368237.1.gene1.p1	IV
gb|AAR89917.1|ARO:3001812|OXA-54	AY500137.1.gene1.p01	IV
gb|AAR92235.1|ARO:3000602|Erm(39)	AY487229.1.gene4.p01	IV
gb|AAR96051.1|ARO:3002894|otr(C)	gb|AAR96051.1|ARO:3002894|otrC	IV
gb|AAR97270.1|ARO:3002334|GES-5	AY494717.1.gene1.p01	notassessed
gb|AAR97271.1|ARO:3002335|GES-6	AY494718.1.gene1.p01	I
gb|AAR99493.1|ARO:3001896|CTX-M-34	AY515297.1.gene1.p1	IV
gb|AAS07017.3|ARO:3002494|SRT-2	AY524276.3.gene1.p3	IV
gb|AAS13399.1|ARO:3002028|CMY-17	AY513266.1.gene1.p01	notassessed
gb|AAS13759.1|ARO:3002278|VIM-8	AY524987.1.gene1.p01	IV
gb|AAS13760.1|ARO:3002279|VIM-9	AY524988.1.gene1.p01	notassessed
gb|AAS13761.1|ARO:3002280|VIM-10	AY524989.1.gene1.p01	notassessed
gb|AAS19171.1|ARO:3000997|TEM-133	AY528425.1.gene1.p1	IV
gb|AAS48620.1|ARO:3002372|VEB-3	AY536519.1.gene1.p01	I
gb|AAS68233.1|ARO:3000391|norA	YP_187949	IV
gb|AAS76623.1|ARO:3004606|erm(40)	gb|AAS76623.1|ARO:3004606|erm(40)	IV
gb|AAS78754.1|ARO:3002261|IND-5	AY504627.1.gene1.p1	notassessed
gb|AAS79107.1|ARO:3000998|TEM-134	AY574271.1.gene1.p01	IV
gb|AAS79458.1|ARO:3001302|chrB	gb|AAS79458.1|ARO:3001302|chrB	IV
gb|AAS89982.1|ARO:3000975|TEM-112	AY589493.1.gene1.p01	IV
gb|AAS89983.1|ARO:3000976|TEM-113	AY589494.1.gene1.p01	IV
gb|AAS89984.1|ARO:3000977|TEM-114	AY589495.1.gene1.p01	IV
gb|AAS92558.1|ARO:3002381|SME-3	AY584237.1.gene1.p1	IV
gb|AAS98184.1|ARO:3001106|SHV-49	AY528718.1.gene1.p01	notassessed
gb|AAT01092.1|ARO:3001773|OXA-61	AY587956.gene.p01	notassessed
gb|AAT01223.1|ARO:3001110|SHV-53	AY590467.1.gene1.p1	III
gb|AAT36613.1|ARO:3002281|VIM-11	AY605049.2.gene1.p01	IV
gb|AAT45742.1|ARO:3000988|TEM-126	AY628199.1.gene1.p01	IV
gb|AAT46346.1|ARO:3004292|Lhon_ampC_BLA	gb|AAT46346.1|ARO:3004292|Laribacter	III
gb|AAT46413.1|ARO:3000972|TEM-109	AY628175.1.gene1.p01	IV
gb|AAT46414.1|ARO:3000987|TEM-125	AY628176.1.gene1.p01	IV
gb|AAT48653.1|ARO:3002284|VIM-14	AY635904.1.gene1.p01	IV
gb|AAT49068.1|ARO:3002205|IMP-14	AY553332.1.gene1.p01	IV
gb|AAT49070.1|ARO:3002206|IMP-15	AY553333.1.gene1.p01	IV
gb|AAT68576.1|ARO:3004816|GOB-9	gb|AAT68576.1|ARO:3004816|GOB-9	IV
gb|AAT68577.1|ARO:3004802|GOB-10	gb|AAT68577.1|ARO:3004802|GOB-10	notassessed
gb|AAT68578.1|ARO:3004803|GOB-11	gb|AAT68578.1|ARO:3004803|GOB-11	IV
gb|AAT68579.1|ARO:3004804|GOB-12	gb|AAT68579.1|ARO:3004804|GOB-12	IV
gb|AAT68580.1|ARO:3004805|GOB-13	gb|AAT68580.1|ARO:3004805|GOB-13	notassessed
gb|AAT68582.1|ARO:3004806|GOB-14	gb|AAT68582.1|ARO:3004806|GOB-14	notassessed
gb|AAT68658.1|ARO:3001873|CTX-M-10	AF255298.1.gene1.p1	IV
gb|AAT70411.1|ARO:3003853|ADC-7	gb|AAT70411.1|ARO:3003853|ADC-7	notassessed
gb|AAT70415.1|ARO:3001899|CTX-M-37	AY649755.1.gene1.p01	IV
gb|AAT74613.1|ARO:3003676|AAC(6')-Ib'	gb|AAT74613.1|ARO:3003676|AAC(6')-Ib'	IV
gb|AAT75225.1|ARO:3001088|SHV-30	AY661885.1.gene1.p01	notassessed
gb|AAT90846.1|ARO:3003556|SLB-1	AAT90846	IV
gb|AAT90847.1|ARO:3003557|SFB-1	AAT90847	III
gb|AAU25807.1|ARO:3002456|LEN-5	AY633109.1.gene1.p01	notassessed
gb|AAU88145.1|ARO:3001764|OXA-63	AY619003.1.gene1.p01	IV
gb|AAU89132.1|ARO:3002365|PER-3	AY740681.1.gene9.p01	IV
gb|AAU89706.1|ARO:3002464|LEN-16	AY743416.1.gene1.p01	IV
gb|AAU93796.1|ARO:3000594|ErmR	AAA22075	IV
gb|AAU95768.1|ARO:3000026|mepA	Q2G140	IV
gb|AAU95778.1|ARO:3002029|CMY-18	AY743434.1.gene1.p01	notassessed
gb|AAU95779.1|ARO:3002169|MIR-3	AY743435.1.gene1.p01	IV
gb|AAV28215.2|ARO:3001902|CTX-M-40	AY750914.gene.p01	IV
gb|AAV32840.1|ARO:3002611|aadA11	AY758206.1.gene5.p01	IV
gb|AAV37205.1|ARO:3003005|CfxA4	AY769933.1.gene1.p01	III
gb|AAV37206.1|ARO:3003096|CfxA5	AAV37206	III
gb|AAV65289.1|ARO:3001418|OXA-23	AY795964.gene.p01	notassessed
gb|AAV65595.1|ARO:3004807|GOB-15	gb|AAV65595.1|ARO:3004807|GOB-15	IV
gb|AAV66328.1|ARO:3001114|SHV-59	AY790341.1.gene1.p01	IV
gb|AAV70602.1|ARO:3001900|CTX-M-38	AY822595.1.gene1.p01	IV
gb|AAV80464.1|ARO:3000565|tet(38)	gb|AAV80464.1|ARO:3000565|tet(38)	IV
gb|AAV80715.1|ARO:3002446|OKP-B-13	AY825330.1.gene1.p01	IV
gb|AAV83795.1|ARO:3001000|TEM-136	AY826417.1.gene1.p01	IV
gb|AAV85981.1|ARO:3000533|macA	gi|489789789|ref|WP_003693680.1|	IV
gb|AAV85982.1|ARO:3000535|macB	gb|AAV85982.1|ARO:3000535|macB	IV
gb|AAV97952.1|ARO:3001909|CTX-M-47	AY847143.1.gene1.p01	IV
gb|AAV97953.1|ARO:3001910|CTX-M-48	AY847144.1.gene1.p01	IV
gb|AAV97954.1|ARO:3001911|CTX-M-49	AY847145.1.gene1.p01	IV
gb|AAV97955.1|ARO:3001912|CTX-M-50	AY847146.1.gene1.p01	notassessed
gb|AAV97956.1|ARO:3001908|CTX-M-46	AY847147.1.gene1.p01	notassessed
gb|AAV97957.1|ARO:3001933|CTX-M-72	AY847148.1.gene1.p01	IV
gb|AAW22056.1|ARO:3001785|OXA-73	AY762325.1.gene1.p01	notassessed
gb|AAW34150.1|ARO:3004191|APH(2'')-If	gb|AAW34150.1|ARO:3004191|APH(2'')-If	II
gb|AAW38464.1|ARO:3004572|Saur_LmrS	NC_002951.3237419.p01	IV
gb|AAW47922.1|ARO:3001002|TEM-138	AY853593.1.gene1.p1	IV
gb|AAW66497.1|ARO:3000566|tet(39)	AY743590.gene.p01	IV
gb|AAW66604.1|ARO:3000883|TEM-11	AY874537.1.gene1.p01	IV
gb|AAW81336.1|ARO:3001613|OXA-64	AY750907.1.gene1.p01	IV
gb|AAW81337.1|ARO:3001614|OXA-65	AY750908.1.gene1.p01	notassessed
gb|AAW81339.1|ARO:3001616|OXA-68	AY750910.1.gene1.p01	notassessed
gb|AAW81341.1|ARO:3001618|OXA-70	AY750912.1.gene1.p01	notassessed
gb|AAW81342.1|ARO:3001619|OXA-71	AY750913.1.gene1.p01	notassessed
gb|AAW81358.1|ARO:3001645|OXA-78	AY862132.1.gene1.p01	IV
gb|AAX38178.1|ARO:3002634|APH(2'')-Ie	AY939911.1.gene1.p01	III
gb|AAX46054.1|ARO:3004549|dfrB5	gb|AAX46054.1|ARO:3004549|dfrB5	IV
gb|AAX51233.1|ARO:3001622|OXA-77	AY949202.1.gene1.p01	notassessed
gb|AAX51234.1|ARO:3001621|OXA-76	AY949203.1.gene1.p01	notassessed
gb|AAX54694.1|ARO:3001901|CTX-M-39	AY954516.1.gene1.p1	notassessed
gb|AAX55643.1|ARO:3003558|Yent_y56	AAX55643	notassessed
gb|AAX56615.1|ARO:3001004|TEM-141	AY956335.1.gene1.p1	IV
gb|AAX58682.2|ARO:3002031|CMY-20	AY960293.2.gene1.p2	IV
gb|AAY32951.1|ARO:3002837|lnuC	gb|AAY32951.1|ARO:3002837|lnuC	III
gb|AAY42633.1|ARO:3001124|SHV-70	DQ013287.1.gene1.p1	IV
gb|AAY43008.1|ARO:3001903|CTX-M-41	DQ023162.1.gene1.p1	IV
gb|AAY43207.1|ARO:3002338|GES-9	AAY43207	III
gb|AAY53478.1|ARO:3004213|GOB-18	gb|AAY53478.1|ARO:3004213|GOB-18	notassessed
gb|AAY84742.1|ARO:3001904|CTX-M-42	DQ061159.1.gene1.p01	I
gb|AAY85632.1|ARO:3001006|TEM-143	DQ075245.1.gene1.p01	IV
gb|AAZ04368.1|ARO:3002385|BEL-1	gb|AAZ04368.1|ARO:3002385|BEL-1	IV
gb|AAZ04782.1|ARO:3002709|QnrA3	DQ435306.1.orf0.gene.p01	IV
gb|AAZ04783.1|ARO:3002710|QnrA4	gb|AAZ04783.1|ARO:3002710|QnrA4	IV
gb|AAZ04784.1|ARO:3002711|QnrA5	gb|AAZ04784.1|ARO:3002711|QnrA5	notassessed
gb|AAZ14083.2|ARO:3001012|TEM-145	DQ105528.2.gene1.p01	IV
gb|AAZ14084.2|ARO:3001013|TEM-146	DQ105529.2.gene1.p01	IV
gb|AAZ14955.1|ARO:3001905|CTX-M-43	DQ102702.1.gene1.p1	IV
gb|AAZ23494.1|ARO:3001003|TEM-139	DQ072853.1.gene1.p01	IV
gb|AAZ42322.1|ARO:3005098|qacL	gb|AAZ42322.1|ARO:3003836|qacH	IV
gb|AAZ66866.1|ARO:3002032|CMY-21	DQ139328.1.gene1.p1	IV
gb|AAZ73123.1|ARO:3002282|VIM-12	DQ143913.1.gene4.p01	IV
gb|AAZ78355.1|ARO:3002712|QnrA6	DQ151889.gene.p01	I
gb|AAZ78361.1|ARO:3001703|OXA-86	DQ149247.1.gene1.p01	notassessed
gb|AAZ79401.1|ARO:3002473|LEN-17	ABQ23577	notassessed
gb|AAZ91704.1|ARO:3002241|CARB-2	gb|AAZ91704.1|ARO:3002241|CARB-2	III
gb|AAZ95872.1|ARO:3001865|CTX-M-2	DQ125241.gene.p01	notassessed
gb|ABA00479.1|ARO:3001859|IMI-2	DQ173429.1.gene1.p01	notassessed
gb|ABA06586.1|ARO:3001119|SHV-64	DQ174304.1.gene1.p01	notassessed
gb|ABA06587.1|ARO:3001120|SHV-65	DQ174305.1.gene1.p01	notassessed
gb|ABA06588.1|ARO:3001121|SHV-66	DQ174306.1.gene1.p01	notassessed
gb|ABA06589.1|ARO:3001122|SHV-67	DQ174307.1.gene1.p01	notassessed
gb|ABA06590.1|ARO:3001123|SHV-69	DQ174308.1.gene1.p01	notassessed
gb|ABA28305.2|ARO:3000462|mgtA	gb|ABA28305.2|ARO:3000462|mgtA	IV
gb|ABA42118.2|ARO:3000866|oleI	gb|ABA42118.2|ARO:3000866|oleI	notassessed
gb|ABA42119.2|ARO:3000865|oleD	DQ195536.2.orf0.gene.p01	IV
gb|ABA60809.1|ARO:3001141|SHV-89	DQ193536.1.gene1.p01	IV
gb|ABA62022.1|ARO:3001913|CTX-M-51	DQ211987.1.gene1.p01	IV
gb|ABA70720.1|ARO:3005035|Yrc-1	gb|ABA70720.1|ARO:3005035|Yrc-1	IV
gb|ABA71726.1|ARO:3004253|vanU_in_vanG_cl	DQ212986.1.gene3.p01	III
gb|ABA71729.1|ARO:3002959|vanY_in_vanG_cl	gb|ABA71729.1|ARO:3002959|vanYG1	III
gb|ABA71731.1|ARO:3002909|vanG	DQ212986.1.gene8.p01	III
gb|ABA71733.1|ARO:3002972|vanT_in_vanG_cl	gb|ABA71733.1|ARO:3002972|vanTG	III
gb|ABA81355.1|ARO:3004291|Rsph_ampC_BLA	gb|ABA81355.1|ARO:3004291|Rhodobacter	IV
gb|ABB17185.1|ARO:3001914|CTX-M-52	DQ223685.1.gene1.p01	IV
gb|ABB43029.1|ARO:3002539|AAC(3)-IVa	ABB43029	IV
gb|ABB59946.1|ARO:3001943|CTX-M-82	DQ256091.1.gene1.p1	IV
gb|ABB71176.1|ARO:3003020|dfrA25	ABB71176	IV
gb|ABB72225.1|ARO:3001915|CTX-M-53	DQ268764.2.gene6.p01	IV
gb|ABB72431.1|ARO:3002033|CMY-22	DQ256079.1.gene1.p01	notassessed
gb|ABB84515.1|ARO:3001014|TEM-147	DQ279850.1.gene1.p1	IV
gb|ABB89122.1|ARO:3002861|dfrA5	ABB89122	IV
gb|ABB97007.1|ARO:3000924|TEM-55	DQ286729.1.gene1.p1	IV
gb|ABC17628.1|ARO:3002719|QnrB5	ABC17628	IV
gb|ABC17629.1|ARO:3002716|QnrB3	ABC17629	IV
gb|ABC18328.3|ARO:3001916|CTX-M-54	ABC18328	III
gb|ABC26006.1|ARO:3001624|OXA-84	DQ309276.1.gene1.p01	notassessed
gb|ABC26007.1|ARO:3001623|OXA-83	DQ309277.1.gene1.p01	notassessed
gb|ABC54571.1|ARO:3001139|SHV-85	DQ322460.1.gene1.p1	notassessed
gb|ABC58727.1|ARO:3001140|SHV-86	DQ328802.1.gene1.p01	notassessed
gb|ABC61637.1|ARO:3001632|OXA-92	DQ335566.1.gene1.p01	IV
gb|ABC68330.1|ARO:3002640|APH(3'')-Ic	DQ336355.1.gene5.p01	IV
gb|ABC84263.1|ARO:3001704|OXA-87	DQ348075.1.gene1.p01	notassessed
gb|ABC88434.1|ARO:3002213|IMP-22	DQ361087.2.gene1.p01	IV
gb|ABC94518.1|ARO:3002283|VIM-13	DQ365886.1.gene1.p01	notassessed
gb|ABC96711.1|ARO:3001016|TEM-149	DQ369751.1.gene1.p01	III
gb|ABD48715.1|ARO:3001626|OXA-88	DQ392963.1.gene1.p01	notassessed
gb|ABD58917.1|ARO:3002615|aadA15	DQ393783.1.gene4.p01	IV
gb|ABD60314.1|ARO:3001005|TEM-142	DQ388882.1.gene1.p01	IV
gb|ABD73290.1|ARO:3001920|CTX-M-59	DQ408762.1.gene1.p1	IV
gb|ABE03012.1|ARO:3001625|OXA-89	DQ445683.1.gene1.p01	notassessed
gb|ABF06441.1|ARO:3002034|CMY-23	DQ463751.1.gene1.p01	notassessed
gb|ABF33001.1|ARO:3003969|lmrP	gb|ABF33001.1|ARO:3003969|lmrP	IV
gb|ABF47469.1|ARO:3002790|QnrS1	DQ449578.gene.p01	IV
gb|ABF47470.1|ARO:3002791|QnrS2	ABE98197	I
gb|ABF47914.1|ARO:3001627|OXA-91	DQ519086.1.gene2.p01	notassessed
gb|ABF47916.1|ARO:3001628|OXA-93	DQ519087.1.gene1.p01	notassessed
gb|ABF47917.1|ARO:3001629|OXA-94	DQ519088.1.gene1.p01	notassessed
gb|ABF47918.1|ARO:3001630|OXA-95	DQ519089.1.gene1.p01	notassessed
gb|ABF47919.1|ARO:3001631|OXA-96	DQ519090.1.gene1.p01	I
gb|ABF50909.1|ARO:3002521|OCH-8	DQ489307.1.gene2.p01	IV
gb|ABF50983.1|ARO:3001437|OXA-67	DQ491200.1.gene1.p01	notassessed
gb|ABF69686.1|ARO:3007122|tet(O/W/32/O)	ABF69686	II
gb|ABF70513.1|ARO:3002221|IMP-30	DQ522237.1.gene3.p01	IV
gb|ABG49324.1|ARO:3002609|aadA9	gb|ABG49324.1|ARO:3002609|aadA9	IV
gb|ABG56269.1|ARO:3002724|QnrB10	ABG56269	IV
gb|ABG65740.1|ARO:3002879|linG	gb|ABG65740.1|ARO:3002879|linG	I
gb|ABG77582.1|ARO:3001021|TEM-155	DQ679961.1.gene1.p01	IV
gb|ABG77965.1|ARO:3004042|Eclo_acrA	ABG77965	IV
gb|ABG86067.1|ARO:3003773|Cper_mprF	gb|ABG86067.1|ARO:3003773|Clostridium	III
gb|ABG91835.1|ARO:3002860|dfrA17	AAY43141	IV
gb|ABH04327.1|ARO:3001144|SHV-92	DQ836922.1.gene1.p01	notassessed
gb|ABH10964.1|ARO:3002830|vgaALC	DQ823382.1.gene1.p01	IV
gb|ABI18382.1|ARO:3003855|ADC-10	gb|ABI18382.1|ARO:3003855|ADC-10	notassessed
gb|ABI20482.1|ARO:3003021|dfrB2	P00384	IV
gb|ABI34705.1|ARO:3001917|CTX-M-55	DQ810789.1.gene1.p01	IV
gb|ABI50486.1|ARO:3002707|QnrA1	DQ831141.gene.p01	IV
gb|ABI53716.1|ARO:3001649|OXA-99	DQ888718.1.gene1.p01	notassessed
gb|ABI63579.1|ARO:3001412|OXA-17	ACR66837	I
gb|ABI74447.1|ARO:3001019|TEM-152	DQ834728.1.gene1.p1	IV
gb|ABI74448.1|ARO:3001018|TEM-151	DQ834729.1.gene1.p1	IV
gb|ABI81768.1|ARO:3001023|TEM-157	DQ909059.1.gene1.p1	IV
gb|ABK33456.1|ARO:3002639|APH(3'')-Ib	AF313472.2.gene15.p01	I
gb|ABK34773.1|ARO:3003868|ADC-25	gb|ABK34773.1|ARO:3003868|ADC-25	notassessed
gb|ABK34774.1|ARO:3001615|OXA-66	AY750909.1.gene1.p01	notassessed
gb|ABK58097.1|ARO:3004825|LAP-1	gb|ABK58097.1|ARO:3004825|LAP-1	IV
gb|ABL67017.1|ARO:3001823|ACT-3	EF125013.1.gene1.p01	III
gb|ABL75133.1|ARO:3004856|SCO-1	gb|ABL14266|ARO:3004856|SCO-1	I
gb|ABM54868.1|ARO:3002373|VEB-4	EF136375.1.gene1.p01	IV
gb|ABM54869.1|ARO:3001025|TEM-159	EF136376.1.gene1.p01	IV
gb|ABM54870.1|ARO:3001026|TEM-160	EF136377.1.gene1.p01	IV
gb|ABM67078.1|ARO:3002210|IMP-19	EF118171.1.gene4.p01	IV
gb|ABM68358.1|ARO:3002215|IMP-24	EF192154.1.gene1.p01	IV
gb|ABM97538.1|ARO:3001919|CTX-M-58	EF210159.1.gene1.p01	IV
gb|ABN09669.1|ARO:3001922|CTX-M-61	EF219142.1.gene1.p01	IV
gb|ABN48311.1|ARO:3001918|CTX-M-56	EF374097.1.gene1.p01	notassessed
gb|ABN49110.1|ARO:3001145|SHV-93	EF373969.1.gene1.p01	IV
gb|ABN49111.1|ARO:3001146|SHV-94	EF373970.1.gene1.p01	notassessed
gb|ABN49112.1|ARO:3001148|SHV-96	EF373971.1.gene1.p01	notassessed
gb|ABN49113.1|ARO:3001147|SHV-95	EF373972.1.gene1.p01	notassessed
gb|ABN49114.1|ARO:3001149|SHV-97	EF373973.1.gene1.p01	notassessed
gb|ABN51006.1|ARO:3002045|CMY-34	EF394370.1.gene1.p01	IV
gb|ABN51007.1|ARO:3002046|CMY-35	EF394371.1.gene1.p01	IV
gb|ABN69070.1|ARO:3002035|CMY-24	EF415650.1.gene1.p01	notassessed
gb|ABN69105.1|ARO:3001926|CTX-M-65	EF418608.1.gene1.p01	notassessed
gb|ABN69112.2|ARO:3002167|MIR-4	EF417572.2.gene1.p01	IV
gb|ABN80430.1|ARO:3002375|VEB-5	EF420108.1.gene1.p01	IV
gb|ABO09821.1|ARO:3001940|CTX-M-79	EF426798.1.gene1.p1	IV
gb|ABO11759.2|ARO:3004573|Abau_AbaF	gb|ABO11759.2|ARO:3004573|Acinetobacter	IV
gb|ABO33299.1|ARO:3001647|OXA-97	EF102240.1.gene13.p01	III
gb|ABO40886.1|ARO:3004645|dfrI	gb|ABO40886.1|ARO:3004645|dfrI	IV
gb|ABO64442.1|ARO:3001028|TEM-162	EF468463.1.gene1.p01	IV
gb|ABO93588.1|ARO:3002715|QnrB2	ABO93588	IV
gb|ABP04245.1|ARO:3001923|CTX-M-62	ABP04245	IV
gb|ABP49606.1|ARO:3001818|ACC-4	ABP49606	IV
gb|ABP87778.1|ARO:3002720|QnrB6	ABP68837	IV
gb|ABQ00181.1|ARO:3001024|TEM-158	EF534736.1.gene1.p01	IV
gb|ABQ15112.1|ARO:3001802|OXA-141	EF552405.1.gene1.p01	IV
gb|ABQ45409.1|ARO:3001927|CTX-M-66	gi|695269885|ref|WP_032491954.1|	notassessed
gb|ABQ51091.1|ARO:3002039|CMY-28	EF561644.1.gene1.p01	notassessed
gb|ABQ52429.1|ARO:3001636|OXA-104	EF581285.1.gene1.p01	notassessed
gb|ABR10839.1|ARO:3002586|AAC(6')-32	EF614235.1.gene3.p01	IV
gb|ABR10840.1|ARO:3002272|VIM-2	AF191564.1.gene2.p01	notassessed
gb|ABR14060.1|ARO:3002838|lnuD	gb|ABR14060.1|ARO:3002838|lnuD	III
gb|ABR18736.1|ARO:3002042|CMY-31	EF622224.1.gene1.p01	notassessed
gb|ABS12248.1|ARO:3002040|CMY-29	EF685371.2.gene1.p1	IV
gb|ABS12249.1|ARO:3002041|CMY-30	EF685372.2.gene1.p1	notassessed
gb|ABS29619.1|ARO:3000841|CGB-1	EF672680.1.gene1.p01	IV
gb|ABS30107.1|ARO:3002725|QnrB11	gb|ABS30107.1|ARO:3002725|QnrB11	II
gb|ABS70977.1|ARO:3004623|AAC(3)-IId	YP_001966247	I
gb|ABS70978.1|ARO:3004621|AAC(3)-IIe	gb|ABS70978.1|ARO:3004621|AAC(3)-IIe	III
gb|ABS71123.1|ARO:3001440|OXA-115	EU029998.1.gene2.p01	notassessed
gb|ABS72342.1|ARO:3001151|SHV-102	EU024485.1.gene1.p01	notassessed
gb|ABS72351.1|ARO:3001152|SHV-103	EU032604.1.gene1.p01	IV
gb|ABS90365.1|ARO:3001928|CTX-M-67	EF581888.1.gene1.p01	IV
gb|ABU39980.1|ARO:3004749|BCL-1	gb|ABU39980.1|ARO:3004749|BCL-1	IV
gb|ABU52984.1|ARO:3002792|QnrS3	gb|ABU52984.1|ARO:3002792|QnrS3	IV
gb|ABV26705.1|ARO:3002849|arr-4	gb|ABV26705.1|ARO:3002849|arr-4	IV
gb|ABV26707.1|ARO:3002850|arr-5	gb|ABV26707.1|ARO:3002850|arr-5	IV
gb|ABV31686.1|ARO:3001637|OXA-106	EF650032.1.gene1.p01	notassessed
gb|ABV31687.1|ARO:3001638|OXA-107	EF650033.1.gene1.p01	notassessed
gb|ABV31688.1|ARO:3001639|OXA-108	EF650034.1.gene1.p01	notassessed
gb|ABV31689.1|ARO:3001640|OXA-109	EF650035.1.gene1.p01	notassessed
gb|ABV31690.1|ARO:3001641|OXA-110	EF650036.1.gene1.p01	notassessed
gb|ABV31691.1|ARO:3001642|OXA-111	EF650037.1.gene1.p01	IV
gb|ABV31692.1|ARO:3001643|OXA-112	EF650038.1.gene1.p01	notassessed
gb|ABV57756.3|ARO:3001942|CTX-M-81	EU136031.3.gene1.p3	IV
gb|ABV63006.2|ARO:3004759|BPU-1	gb|ABV63006.2|ARO:3004759|BPU-1	IV
gb|ABV66096.1|ARO:3002731|QnrB16	gb|ABV66096.1|ARO:3002731|QnrB16	IV
gb|ABV71246.1|ARO:3001633|OXA-79	EU019534.1.gene1.p01	notassessed
gb|ABV71247.1|ARO:3001634|OXA-80	EU019535.1.gene1.p01	notassessed
gb|ABV71248.1|ARO:3001635|OXA-82	EU019536.1.gene1.p01	notassessed
gb|ABV72593.1|ARO:3001150|SHV-101	EU155018.1.gene1.p01	notassessed
gb|ABV81082.1|ARO:3001929|CTX-M-68	EU177100.1.gene1.p01	IV
gb|ABV89601.1|ARO:3004826|LAP-2	gb|ABV89601.1|ARO:3004826|LAP-2	IV
gb|ABW03156.3|ARO:3002721|QnrB7	ABW03156	IV
gb|ABW03157.2|ARO:3002722|QnrB8	ABW03157	IV
gb|ABW05394.1|ARO:3004450|TRU-1	gb|ABW05394.1|ARO:3004450|TRU-1	IV
gb|ABW06859.1|ARO:3000603|Erm(41)	EU177504.2.orf0.gene.p01	IV
gb|ABW70410.1|ARO:3001644|OXA-113	EF653400.1.gene1.p01	notassessed
gb|ABW76134.1|ARO:3001765|OXA-136	EU086830.1.gene1.p01	IV
gb|ABW76138.1|ARO:3001767|OXA-137	EU086834.1.gene1.p01	IV
gb|ABW86620.2|ARO:3001941|CTX-M-80	EU202673.2.gene1.p2	notassessed
gb|ABW90721.1|ARO:3002287|VIM-17	gb|ABW90721.1|ARO:3002287|VIM-17	IV
gb|ABW91178.1|ARO:3002613|aadA13	gb|ABW91178.1|ARO:3002613|aadA13	IV
gb|ABW91179.1|ARO:3004665|cmlA8	gb|ABW91179.1|ARO:3004665|cmlA8	IV
gb|ABX00624.1|ARO:3002881|lmrC	gb|ABX00624.1|ARO:3002881|lmrC	IV
gb|ABX24471.1|ARO:3005115|AAC(6')-Ib-cr5	gb|ABX24471.1|ARO:3005115|AAC(6')-Ib-cr5	III
gb|ABX30738.1|ARO:3000621|PC1_blaZ	NC_010066.5774791.p01	IV
gb|ABX38721.1|ARO:3001609|OXA-114a	EU188842.1.gene1.p1	IV
gb|ABX45061.1|ARO:3001444|OXA-122	gb|ABX45061.1|ARO:3001444|OXA-122	notassessed
gb|ABX45062.1|ARO:3001445|OXA-123	gb|ABX45062.1|ARO:3001445|OXA-123	notassessed
gb|ABX45063.1|ARO:3001446|OXA-124	gb|ABX45063.1|ARO:3001446|OXA-124	notassessed
gb|ABX45064.1|ARO:3001447|OXA-125	gb|ABX45064.1|ARO:3001447|OXA-125	IV
gb|ABX45065.1|ARO:3001448|OXA-126	gb|ABX45065.1|ARO:3001448|OXA-126	notassessed
gb|ABX45066.1|ARO:3001449|OXA-127	gb|ABX45066.1|ARO:3001449|OXA-127	notassessed
gb|ABX54687.1|ARO:3002910|vanL	gb|ABX54687.1|ARO:3002910|vanL	IV
gb|ABX54689.1|ARO:3002973|vanTm_in_vanL	gb|ABX54689.1|ARO:3002973|vanTmL	notassessed
gb|ABX54690.1|ARO:3002974|vanTr_in_vanL	gb|ABX54690.1|ARO:3002974|vanTrL	IV
gb|ABX71157.1|ARO:3001030|TEM-164	EU274580.1.gene1.p1	IV
gb|ABX71158.1|ARO:3001153|SHV-104	EU274581.1.gene1.p1	IV
gb|ABX72042.1|ARO:3002727|QnrB13	ABX72042	IV
gb|ABX72044.1|ARO:3002728|QnrB14	gb|ABX72044.1|ARO:3002728|QnrB14	notassessed
gb|ABX72227.1|ARO:3002730|QnrB15	gb|ABX72227.1|ARO:3002730|QnrB15	IV
gb|ABY55281.1|ARO:3004498|dfrB4	gb|ABY55281.1|ARO:3004498|dfrB4	IV
gb|ABY56290.1|ARO:3001118|SHV-63	EU342351.1.gene1.p01	notassessed
gb|ABY58049.1|ARO:3002047|CMY-36	ABY58049	notassessed
gb|ABY64751.1|ARO:3002667|rmtD	EU269034.2.gene4.p01	I
gb|ABY77907.1|ARO:3001648|OXA-128	EU375515.1.gene1.p1	notassessed
gb|ABY79006.1|ARO:3001803|OXA-142	ABY79006	III
gb|ABY91240.1|ARO:3002315|KPC-5	ABY91240	IV
gb|ABY91281.1|ARO:3001930|CTX-M-69	EU402393.1.gene1.p1	IV
gb|ABZ01840.1|ARO:3005043|cmlA9	gi|446136270|ref|WP_000214125.1|	IV
gb|ABZ81086.1|ARO:3001829|ACT-4	ABZ81086	IV
gb|ACA30419.1|ARO:3002186|MOX-3	EU515248.1.gene1.p01	IV
gb|ACA30420.1|ARO:3002036|CMY-25	EU515249.1.gene1.p01	IV
gb|ACA30421.1|ARO:3002038|CMY-27	EU515250.1.gene1.p01	IV
gb|ACA30422.1|ARO:3002051|CMY-40	EU515251.1.gene1.p01	IV
gb|ACA34343.1|ARO:3002314|KPC-4	ACA34343	notassessed
gb|ACA34904.1|ARO:3002374|VEB-6	ACA34904	III
gb|ACA97846.1|ARO:3002043|CMY-32	EU496815.1.gene1.p1	notassessed
gb|ACA97847.1|ARO:3002044|CMY-33	EU496816.1.gene1.p1	notassessed
gb|ACB41775.1|ARO:3002216|IMP-25	EU541448.1.gene1.p01	IV
gb|ACB41777.1|ARO:3001947|CTX-M-87	EU545409.1.gene1.p1	IV
gb|ACB54702.1|ARO:3002285|VIM-15	EU419745.1.gene1.p01	IV
gb|ACB54703.1|ARO:3002286|VIM-16	EU419746.1.gene1.p01	IV
gb|ACB71165.1|ARO:3002316|KPC-6	EU555534.1.gene1.p01	notassessed
gb|ACB73258.1|ARO:3001112|SHV-56	EU586041.1.gene1.p01	notassessed
gb|ACC54440.2|ARO:3002799|QnrVC1	gb|ACC54440.2|ARO:3002799|QnrVC1	IV
gb|ACC55538.1|ARO:3001415|OXA-20	AF024602.1.gene3.p01	IV
gb|ACC58995.1|ARO:3001611|OXA-58	AY570763.1.gene3.p01	IV
gb|ACC95874.1|ARO:3003871|ADC-39	gb|ACC95874.1|ARO:3003871|ADC-39	notassessed
gb|ACD35503.1|ARO:3000572|tet(42)	EU523697.1.gene2.p01	IV
gb|ACD45467.1|ARO:3001655|OXA-138	gb|ACD45467.1|ARO:3001655|OXA-138	notassessed
gb|ACD45689.1|ARO:3004550|dfrA27	gb|ACD45689.1|ARO:3004550|dfrA27	IV
gb|ACD56150.1|ARO:3005116|AAC(6')-Ib-cr6	gb|ACD56150.1|ARO:3005116|AAC(6')-Ib-cr6	IV
gb|ACD56151.1|ARO:3002848|arr-3	AY259086.1.gene5.p01	IV
gb|ACD84988.1|ARO:3001651|OXA-130	EU547445.1.gene1.p1	notassessed
gb|ACD84989.1|ARO:3001652|OXA-131	EU547446.1.gene1.p1	IV
gb|ACD84990.1|ARO:3001653|OXA-132	EU547447.1.gene1.p1	notassessed
gb|ACE62798.1|ARO:3002317|KPC-7	EU729727.1.gene1.p1	notassessed
gb|ACE63186.1|ARO:3001702|OXA-133	gb|ACE63186.1|ARO:3001702|OXA-133	IV
gb|ACE77058.1|ARO:3002366|PER-4	EU748544.1.gene1.p1	IV
gb|ACF17980.1|ARO:3002616|aadA16	EU675686.2.gene5.p01	IV
gb|ACF32746.1|ARO:3001029|TEM-163	EU815939.1.gene1.p1	IV
gb|ACF70723.1|ARO:3004103|QepA2	gb|ACF70723.1|ARO:3004103|QepA2	IV
gb|ACG70184.1|ARO:3002788|QnrD1	gb|ACG70184.1|ARO:3002788|QnrD1	IV
gb|ACH58980.1|ARO:3002482|LRA-1	EU408346.1.gene6.p01	IV
gb|ACH58985.1|ARO:3002485|LRA-2	EU408347.1.gene9.p01	IV
gb|ACH58987.1|ARO:3002510|LRA-3	EU408348.1.gene1.p01	IV
gb|ACH58988.1|ARO:3002487|LRA-8	EU408349.1.gene1.p01	IV
gb|ACH58989.1|ARO:3002488|LRA-9	EU408350.1.gene12.p01	IV
gb|ACH58990.1|ARO:3002511|LRA-12	EU408351.1.gene26.p01	IV
gb|ACH58991.1|ARO:3002484|LRA-13	EU408352.1.gene27.p01	IV
gb|ACH58994.1|ARO:3002512|LRA-17	EU408354.1.gene5.p01	IV
gb|ACH58997.1|ARO:3002492|LRA-18	gb|ACH58997.1|ARO:3002492|LRA-18	IV
gb|ACH58998.1|ARO:3002486|LRA-7	gb|ACH58998.1|ARO:3002486|LRA-7	IV
gb|ACH58999.1|ARO:3002489|LRA-10	gb|ACH58999.1|ARO:3002489|LRA-10	IV
gb|ACH59002.1|ARO:3002483|LRA-5	EU408358.1.gene24.p01	IV
gb|ACH59005.1|ARO:3002513|LRA-19	EU408359.1.gene3.p01	IV
gb|ACH87088.1|ARO:3000196|tet(32)	ABV82118	III
gb|ACI22621.1|ARO:3001154|SHV-105	FJ194944.1.gene1.p01	IV
gb|ACI25375.1|ARO:3001032|TEM-166	FJ197316.1.gene1.p1	IV
gb|ACI28281.1|ARO:3001779|OXA-146	FJ194494.1.gene1.p01	IV
gb|ACI28880.1|ARO:3002575|AAC(6')-Iai	EU886977.1.gene2.p01	III
gb|ACI29345.1|ARO:3001944|CTX-M-83	FJ214366.1.gene1.p1	IV
gb|ACI29346.1|ARO:3001945|CTX-M-84	FJ214367.1.gene1.p1	IV
gb|ACI29347.1|ARO:3002495|CTX-M-85	FJ214368.1.gene1.p1	IV
gb|ACI29348.1|ARO:3001946|CTX-M-86	FJ214369.1.gene1.p1	notassessed
gb|ACI89425.1|ARO:3002184|MOX-4	FJ262599.1.gene1.p1	IV
gb|ACI95258.1|ARO:3002318|KPC-8	FJ234412.1.gene1.p01	notassessed
gb|ACJ04051.1|ARO:3001033|TEM-167	FJ360884.1.gene1.p01	IV
gb|ACJ05361.1|ARO:3002054|CMY-43	FJ360626.1.gene1.p01	notassessed
gb|ACJ05686.1|ARO:3001825|ACT-6	FJ237366.1.gene1.p1	IV
gb|ACJ05688.1|ARO:3001830|ACT-7	FJ237368.1.gene1.p1	IV
gb|ACJ05689.1|ARO:3001824|ACT-5	FJ237369.1.gene1.p1	IV
gb|ACJ24509.1|ARO:3002793|QnrS4	ACJ24509	IV
gb|ACJ41547.2|ARO:3004574|Abau_AbaQ	WP_000345069.1	IV
gb|ACJ41739.1|ARO:3000780|adeI	NC_011586.7045443.p01	IV
gb|ACJ42146.1|ARO:3003796|Abau_ampC_BLA	gb|ACJ42146.1|ARO:3003796|Acinetobacter	notassessed
gb|ACJ43254.1|ARO:3000926|TEM-57	FJ405211.1.gene1.p01	IV
gb|ACJ47200.1|ARO:3002612|aadA12	FJ381668.1.gene1.p01	II
gb|ACJ59254.1|ARO:3000768|abeS	NC_010410.6003348.p01	IV
gb|ACJ61335.1|ARO:3002249|CARB-10	ACJ61335	IV
gb|ACJ63260.1|ARO:3000413|sul3	AJ459418.gene.p01	I
gb|ACJ63262.1|ARO:3003107|mef(B)	gb|ACJ63262.1|ARO:3003107|mefB	I
gb|ACJ65711.1|ARO:3002055|CMY-44	FJ437066.1.gene1.p1	IV
gb|ACK43806.1|ARO:3002617|aadA17	FJ460181.2.gene3.p01	II
gb|ACK75961.1|ARO:3002787|QnrC	gb|ACK75961.1|ARO:3002787|QnrC	IV
gb|ACL13298.1|ARO:3003110|catB10	gb|ACL13298.1|ARO:3003110|catB10	IV
gb|ACL19707.1|ARO:3003725|vanX_in_vanI_cl	gb|ACL19707.1|ARO:3003725|vanXI	IV
gb|ACL68095.1|ARO:3002431|OKP-A-14	FJ534512.1.gene1.p01	notassessed
gb|ACL68096.1|ARO:3002430|OKP-A-13	FJ534513.1.gene1.p01	notassessed
gb|ACL82959.1|ARO:3002961|vanY_in_vanM_cl	FJ349556.1.gene4.p01	IV
gb|ACL82960.1|ARO:3002947|vanH_in_vanM_cl	FJ349556.1.gene5.p01	IV
gb|ACL82961.1|ARO:3002911|vanM	FJ349556.1.gene6.p01	IV
gb|ACL82962.1|ARO:3002953|vanX_in_vanM_cl	FJ349556.1.gene7.p01	IV
gb|ACM04459.1|ARO:3001158|SHV-109	EU418913.1.gene1.p01	IV
gb|ACM50952.1|ARO:3002736|QnrB21	gb|ACM50952.1|ARO:3002736|QnrB21	II
gb|ACM67635.1|ARO:3001800|OXA-226	FJ617207.1.gene1.p01	IV
gb|ACM91559.1|ARO:3002319|KPC-9	gb|ACM91559.1|ARO:3002319|KPC-9	IV
gb|ACN32294.1|ARO:3000237|TolC	ZP_03003738	IV
gb|ACN62070.1|ARO:3003872|ADC-41	gb|ACN62070.1|ARO:3003872|ADC-41	IV
gb|ACN62071.1|ARO:3003873|ADC-42	gb|ACN62071.1|ARO:3003873|ADC-42	IV
gb|ACN62072.1|ARO:3003874|ADC-43	gb|ACN62072.1|ARO:3003874|ADC-43	IV
gb|ACN62073.1|ARO:3003876|ADC-44	gb|ACN62073.1|ARO:3003876|ADC-44	IV
gb|ACN65418.1|ARO:3002433|OKP-A-16	FJ755840.1.gene1.p01	IV
gb|ACN65419.1|ARO:3002432|OKP-A-15	FJ755841.1.gene1.p01	IV
gb|ACN85419.1|ARO:3001804|OXA-145	FJ790516.1.gene3.p01	IV
gb|ACO07310.1|ARO:3001020|TEM-154	FJ807656.1.gene1.p01	notassessed
gb|ACO56763.1|ARO:3002376|VEB-7	FJ825622.1.gene1.p1	IV
gb|ACO72579.1|ARO:3001801|OXA-147	FJ848783.1.gene3.p01	III
gb|ACP18864.1|ARO:3001035|TEM-169	FJ873740.1.gene1.p01	IV
gb|ACQ82806.1|ARO:3002498|PDC-2	FJ666064.1.gene1.p1	notassessed
gb|ACQ82808.1|ARO:3002500|PDC-3	FJ666066.1.gene1.p1	notassessed
gb|ACQ82809.1|ARO:3002501|PDC-4	FJ666067.1.gene1.p1	notassessed
gb|ACQ82810.1|ARO:3002502|PDC-5	FJ666068.1.gene1.p1	notassessed
gb|ACQ82811.1|ARO:3002505|PDC-6	FJ666069.1.gene1.p1	notassessed
gb|ACQ82812.1|ARO:3002506|PDC-7	FJ666070.1.gene1.p1	notassessed
gb|ACQ82813.1|ARO:3002507|PDC-8	FJ666071.1.gene1.p1	notassessed
gb|ACQ82814.1|ARO:3002508|PDC-9	FJ666072.1.gene1.p1	IV
gb|ACQ82815.1|ARO:3002509|PDC-10	FJ666073.1.gene1.p1	notassessed
gb|ACQ82816.1|ARO:3004577|Abau_AmvA	gb|ACQ82816.1|ARO:3004577|Acinetobacter	IV
gb|ACQ99521.1|ARO:3001950|CTX-M-90	FJ907381.1.gene1.p01	notassessed
gb|ACR22829.1|ARO:3001034|TEM-168	FJ919776.1.gene1.p01	notassessed
gb|ACR56321.1|ARO:3001949|CTX-M-89	FJ971899.1.gene1.p1	notassessed
gb|ACR57831.1|ARO:3003022|dfrB3	AAM89276	IV
gb|ACR66323.1|ARO:3001059|SHV-1	AF148850.1.gene1.p01	notassessed
gb|ACS32293.1|ARO:3001935|CTX-M-74	GQ149243.1.gene1.p01	IV
gb|ACS32294.1|ARO:3001936|CTX-M-75	GQ149244.1.gene1.p01	IV
gb|ACS35345.1|ARO:3002320|KPC-10	GQ140348.1.gene1.p01	notassessed
gb|ACS44714.1|ARO:3002340|GES-11	FJ854362.1.gene2.p01	notassessed
gb|ACS44715.1|ARO:3002576|AAC(6')-Ib3	AF318077.1.gene1.p01	IV
gb|ACS44716.1|ARO:3002862|dfrA7	P27422	IV
gb|ACS44783.1|ARO:3002188|MOX-5	GQ152600.1.gene1.p01	IV
gb|ACS44784.1|ARO:3002185|MOX-6	GQ152601.1.gene1.p01	III
gb|ACS44785.1|ARO:3002189|MOX-7	GQ152602.1.gene1.p01	IV
gb|ACS71746.1|ARO:3002737|QnrB22	gb|ACS71746.1|ARO:3002737|QnrB22	IV
gb|ACS71747.1|ARO:3002738|QnrB23	gb|ACS71747.1|ARO:3002738|QnrB23	IV
gb|ACS73598.1|ARO:3002339|GES-10	FJ820124.1.gene2.p1	IV
gb|ACS83559.1|ARO:3004601|LnuP	gb|ACS83559.1|ARO:3004601|LnuP	III
gb|ACS83748.1|ARO:3000573|tet(43)	GQ244501.1.gene1.p01	IV
gb|ACT09125.1|ARO:3001799|OXA-161	GQ202693.1.gene2.p01	notassessed
gb|ACT09140.1|ARO:3002387|BEL-3	GQ202694.1.gene1.p01	IV
gb|ACT33323.1|ARO:3002293|VIM-23	GQ242167.1.gene1.p01	IV
gb|ACT66697.1|ARO:3000846|SIM-1	GQ288397.1.gene1.p01	I
gb|ACT97371.1|ARO:3003097|CfxA6	gb|ACT97371.1|ARO:3003097|CfxA6	III
gb|ACT97415.1|ARO:3002999|CblA-1	P30898	III
gb|ACU00152.1|ARO:3002086|CMY-73	GQ351345.1.gene1.p01	III
gb|ACU00153.1|ARO:3001974|CTX-M-114	GQ351346.1.gene1.p01	notassessed
gb|ACU86041.1|ARO:3004539|mphH	gb|ACU86041.1|ARO:3004539|mphH	IV
gb|ACV13198.1|ARO:3002290|VIM-20	GQ414736.1.gene1.p01	IV
gb|ACV32310.1|ARO:3002060|CMY-49	GQ402541.1.gene1.p01	IV
gb|ACV32633.1|ARO:3001170|SHV-123	gb|ACV32633.1|ARO:3001170|SHV-123	II
gb|ACV32634.1|ARO:3001171|SHV-124	gb|ACV32634.1|ARO:3001171|SHV-124	IV
gb|ACV32635.1|ARO:3001172|SHV-125	gb|ACV32635.1|ARO:3001172|SHV-125	IV
gb|ACV32636.1|ARO:3001173|SHV-126	gb|ACV32636.1|ARO:3001173|SHV-126	IV
gb|ACV32637.1|ARO:3001174|SHV-127	gb|ACV32637.1|ARO:3001174|SHV-127	IV
gb|ACV44455.1|ARO:3002404|OXY-2-9	FJ785625.1.gene1.p01	IV
gb|ACV44456.1|ARO:3002405|OXY-2-10	FJ785626.1.gene1.p01	IV
gb|ACV49885.1|ARO:3001442|OXA-117	gb|ACV49885.1|ARO:3001442|OXA-117	notassessed
gb|ACV69996.1|ARO:3002386|BEL-2	FJ666063.1.gene1.p1	IV
gb|ACV83303.2|ARO:3002713|QnrA7	gb|ACV83303.2|ARO:3002713|QnrA7	IV
gb|ACV92002.1|ARO:3001932|CTX-M-71	FJ815436.1.gene1.p01	IV
gb|ACX31140.1|ARO:3001453|OXA-148	GQ853679.1.gene1.p1	notassessed
gb|ACX31141.1|ARO:3001454|OXA-149	GQ853680.1.gene1.p1	notassessed
gb|ACX31142.1|ARO:3001455|OXA-150	GQ853681.1.gene1.p1	notassessed
gb|ACX31161.1|ARO:3005132|PDC-11	gi|730339926|ref|WP_033990638.1|	notassessed
gb|ACX31164.1|ARO:3005127|PDC-14	gb|ACX31164.1|ARO:3005127|PDC-14	notassessed
gb|ACX34099.1|ARO:3001951|CTX-M-91	GQ870432.1.gene1.p1	IV
gb|ACX65640.1|ARO:3003907|cipA	gb|ACX65640.1|ARO:3003907|cipA	III
gb|ACX70402.1|ARO:3001654|OXA-143	gb|ACX70402.1|ARO:3001654|OXA-143	IV
gb|ACX71212.1|ARO:3001860|IMI-3	GU015024.1.gene1.p01	IV
gb|ACX92986.2|ARO:3002832|vgaD	GQ205627.2.gene1.p01	IV
gb|ACX92987.1|ARO:3002845|vatH	GQ205627.2.gene3.p01	IV
gb|ACY01749.1|ARO:3002217|IMP-26	GU045307.1.gene1.p1	notassessed
gb|ACY06082.1|ARO:3004547|dfrA6	gb|ACY06082.1|ARO:3004547|dfrA6	IV
gb|ACY29468.1|ARO:3002289|VIM-19	FJ822963.1.gene1.p01	notassessed
gb|ACY56711.1|ARO:3002480|OXA-144	FJ872530.1.gene1.p01	notassessed
gb|ACY74743.1|ARO:3001952|CTX-M-92	GU127598.1.gene1.p1	notassessed
gb|ACZ52983.1|ARO:3004555|dfrA32	gb|ACZ52983.1|ARO:3004555|dfrA32	IV
gb|ACZ54536.1|ARO:3002342|GES-13	GU169702.1.gene2.p01	IV
gb|ACZ65152.1|ARO:3002264|IND-8	GU186044.1.gene1.p01	IV
gb|ACZ65153.1|ARO:3002265|IND-9	GU186045.1.gene1.p01	IV
gb|ACZ72746.1|ARO:3004808|GOB-16	gb|ACZ72746.1|ARO:3004808|GOB-16	IV
gb|ACZ98826.1|ARO:3002344|GES-15	GU208678.1.gene1.p01	I
gb|ADA13241.1|ARO:3002266|IND-10	GU206353.1.gene1.p01	notassessed
gb|ADA63498.1|ARO:3004678|rmtE	gb|ADA63498.1|ARO:3004678|rmtE	IV
gb|ADA78299.1|ARO:3004801|FTU-1	gb|ADA78299.1|ARO:3004801|FTU-1	notassessed
gb|ADA79630.1|ARO:3001037|TEM-171	GQ149347.1.gene4.p1	IV
gb|ADB28891.1|ARO:3001663|OXA-160	gb|ADB28891.1|ARO:3001663|OXA-160	notassessed
gb|ADB28892.1|ARO:3001705|OXA-72	EF534256.2.gene1.p01	IV
gb|ADB54781.1|ARO:3004556|dfrB7	gb|ADB54781.1|ARO:3004556|dfrB7	IV
gb|ADB56658.1|ARO:3004753|BIC-1	gb|ADB56658.1|ARO:3004753|BIC-1	IV
gb|ADB90239.1|ARO:3001041|TEM-176	GU550123.1.gene1.p1	notassessed
gb|ADC55560.1|ARO:3000858|armA	HQ451074.1.gene23.p01	IV
gb|ADC58623.1|ARO:3002463|LEN-13	gb|ADC58623.1|ARO:3002463|LEN-13	notassessed
gb|ADC91899.1|ARO:3002343|GES-14	GU207844.1.gene1.p01	II
gb|ADD80743.1|ARO:3002368|PER-6	GQ396303.1.gene1.p01	IV
gb|ADE08533.1|ARO:3001176|SHV-129	GU827715.1.gene1.p01	notassessed
gb|ADE58494.1|ARO:3001175|SHV-128	GU932590.1.gene1.p1	notassessed
gb|ADG27454.1|ARO:3001776|OXA-162	HM015773.1.gene6.p01	notassessed
gb|ADG46039.1|ARO:3004615|ADC-11	gb|ADG46039.1|ARO:3004615|ADC-11	notassessed
gb|ADG84870.1|ARO:3002858|dfrA12	AAW21254	IV
gb|ADH82410.1|ARO:3002058|CMY-47	gb|ADH82410.1|ARO:3002058|CMY-47	notassessed
gb|ADH95186.1|ARO:3002321|KPC-11	HM066995.1.gene1.p01	notassessed
gb|ADI46626.1|ARO:3002739|QnrB24	gb|ADI46626.1|ARO:3002739|QnrB24	IV
gb|ADI55014.1|ARO:3002801|QnrVC4	gb|ADI55014.1|ARO:3002801|QnrVC4	I
gb|ADI58616.1|ARO:3001656|OXA-172	HM113558.1.gene1.p01	notassessed
gb|ADI58617.1|ARO:3001657|OXA-173	HM113559.1.gene1.p01	IV
gb|ADI58618.1|ARO:3001658|OXA-174	HM113560.1.gene1.p01	notassessed
gb|ADI58619.1|ARO:3001659|OXA-175	HM113561.1.gene1.p01	notassessed
gb|ADI58620.1|ARO:3001660|OXA-176	HM113562.1.gene1.p01	notassessed
gb|ADI58621.1|ARO:3001661|OXA-177	HM113563.1.gene1.p01	notassessed
gb|ADI58622.1|ARO:3001472|OXA-178	HM113564.1.gene1.p01	IV
gb|ADI81040.1|ARO:3002800|QnrVC3	gb|ADI81040.1|ARO:3002800|QnrVC3	IV
gb|ADI87853.1|ARO:3004666|pexA	gb|ADI87853.1|ARO:3004666|pexA	IV
gb|ADJ94120.1|ARO:3002345|GES-16	gb|ADJ94120.1|ARO:3002345|GES-16	IV
gb|ADK11041.1|ARO:3001954|CTX-M-94	HM167760.1.gene1.p01	IV
gb|ADK25050.1|ARO:3002267|IND-11	HM245379.1.gene1.p01	notassessed
gb|ADK25051.1|ARO:3002268|IND-12	HM245380.1.gene1.p01	IV
gb|ADK34116.1|ARO:3001662|OXA-164	GU831575.1.gene1.p01	I
gb|ADK35869.1|ARO:3001465|OXA-165	HM488986.1.gene1.p1	IV
gb|ADK35870.1|ARO:3001466|OXA-166	HM488987.1.gene1.p1	IV
gb|ADK35871.1|ARO:3001467|OXA-167	HM488988.1.gene1.p1	IV
gb|ADK35872.1|ARO:3001468|OXA-168	HM488989.1.gene1.p1	notassessed
gb|ADK35873.1|ARO:3001469|OXA-169	HM488990.1.gene1.p1	notassessed
gb|ADK35874.1|ARO:3001470|OXA-170	HM488991.1.gene1.p1	notassessed
gb|ADK35875.1|ARO:3001471|OXA-171	HM488992.1.gene1.p1	IV
gb|ADK38716.1|ARO:3002269|IND-14	HM367709.1.gene1.p01	IV
gb|ADK55604.1|ARO:3002065|CMY-54	HM544039.1.gene1.p1	notassessed
gb|ADK55605.1|ARO:3002066|CMY-55	HM544040.1.gene1.p1	IV
gb|ADK73994.1|ARO:3002161|FOX-8	HM565917.1.gene1.p01	IV
gb|ADK92148.1|ARO:3001709|OXA-182	gb|ADK92148.1|ARO:3001709|OXA-182	IV
gb|ADL13944.1|ARO:3000903|TEM-33	GU371926.1.gene94.p01	notassessed
gb|ADL27532.1|ARO:3001958|CTX-M-99	HM803271.1.gene1.p01	III
gb|ADL27533.1|ARO:3002294|VIM-24	HM855205.1.gene1.p01	IV
gb|ADM21467.1|ARO:3002053|CMY-42	HM146927.1.gene1.p01	notassessed
gb|ADM25824.1|ARO:3001178|SHV-134	HM559945.1.gene1.p01	IV
gb|ADM26744.1|ARO:3001473|OXA-179	HM570035.1.gene1.p01	notassessed
gb|ADM26745.1|ARO:3001474|OXA-180	HM570036.1.gene1.p01	notassessed
gb|ADM47435.1|ARO:3001695|OXA-134	HQ122933.1.gene1.p01	IV
gb|ADM52186.1|ARO:3002742|QnrB27	gb|ADM52186.1|ARO:3002742|QnrB27	II
gb|ADM52188.1|ARO:3002743|QnrB28	gb|ADM52188.1|ARO:3002743|QnrB28	II
gb|ADM52193.1|ARO:3002744|QnrB29	gb|ADM52193.1|ARO:3002744|QnrB29	notassessed
gb|ADM52194.1|ARO:3002745|QnrB30	gb|ADM52194.1|ARO:3002745|QnrB30	II
gb|ADM61585.1|ARO:3001047|TEM-187	HM246246.1.gene1.p1	IV
gb|ADN26580.1|ARO:3001953|CTX-M-93	HQ166709.1.gene1.p01	IV
gb|ADN94685.1|ARO:3002740|QnrB25	gb|ADN94685.1|ARO:3002740|QnrB25	II
gb|ADO00942.1|ARO:3003023|dfrB6	ABB72057	IV
gb|ADO17948.1|ARO:3001957|CTX-M-98	HM755448.1.gene1.p01	IV
gb|ADO50679.1|ARO:3002295|VIM-25	HM750249.1.gene1.p01	notassessed
gb|ADO96486.1|ARO:3003953|hmrM	gb|ADO96486.1|ARO:3003953|hmrM	IV
gb|ADP02979.1|ARO:3002059|CMY-48	gb|ADP02979.1|ARO:3002059|CMY-48	notassessed
gb|ADP20705.1|ARO:3001373|TEM-182	HQ317449.1.gene1.p1	IV
gb|ADP36409.1|ARO:3003730|Bbif_ileS_MUP	gb|ADP36409.1|ARO:3003730|Bifidobacteria	IV
gb|ADP37961.1|ARO:3002068|CMY-57	HQ285243.1.gene1.p01	IV
gb|ADQ00385.1|ARO:3002136|DHA-7	HQ456945.1.gene1.p01	IV
gb|ADQ38362.1|ARO:3002064|CMY-53	HQ336940.1.gene1.p01	IV
gb|ADQ43421.1|ARO:3002646|APH(3')-IIc	HQ424460.1.gene1.p01	IV
gb|ADQ43424.1|ARO:3002746|QnrB31	gb|ADQ43424.1|ARO:3002746|QnrB31	IV
gb|ADR66517.1|ARO:3001179|SHV-135	HQ637576.1.gene1.p01	IV
gb|ADR71220.1|ARO:3001045|TEM-183	HQ529916.1.gene1.p01	IV
gb|ADR80606.1|ARO:3001157|SHV-108	HM751100.1.gene1.p01	notassessed
gb|ADR80609.1|ARO:3001169|SHV-122	gb|ADR80609.1|ARO:3001169|SHV-122	notassessed
gb|ADT70779.1|ARO:3001805|OXA-198	gb|ADT70779.1|ARO:3001805|OXA-198	IV
gb|ADT91161.1|ARO:3002135|DHA-6	HQ322612.1.gene1.p01	IV
gb|ADT91162.1|ARO:3002067|CMY-56	HQ322613.1.gene1.p01	notassessed
gb|ADU33193.1|ARO:3002708|QnrA2	HQ449669.1.orf1.gene.p01	II
gb|ADV41666.1|ARO:3001475|OXA-183	HQ111474.1.gene3.p01	III
gb|ADV91011.1|ARO:3000245|RbpA	gb|ADV91011.1|ARO:3000245|RbpA	IV
gb|ADW54092.1|ARO:3002761|QnrB46	gb|ADW54092.1|ARO:3002761|QnrB46	IV
gb|ADW66527.1|ARO:3004677|rmtD2	gb|ADW66527.1|ARO:3004677|rmtD2	I
gb|ADW77562.1|ARO:3002479|LEN-25	gb|ADW77562.1|ARO:3002479|LEN-25	notassessed
gb|ADW84690.1|ARO:3002077|CMY-64	HQ832678.1.gene1.p01	IV
gb|ADX04315.1|ARO:3003870|ADC-31	gb|ADX04315.1|ARO:3003870|ADC-31	IV
gb|ADX07745.1|ARO:3001665|OXA-200	HQ734811.1.gene1.p01	notassessed
gb|ADX07746.1|ARO:3001666|OXA-201	HQ734812.1.gene1.p01	notassessed
gb|ADX07747.1|ARO:3001667|OXA-202	HQ734813.1.gene1.p01	notassessed
gb|ADX07748.1|ARO:3001664|OXA-203	HQ998857.1.gene1.p01	notassessed
gb|ADX95999.1|ARO:3002873|FosB3	gi|515489106|ref|WP_016922374.1|	IV
gb|ADY02545.1|ARO:3001960|CTX-M-101	HQ398214.1.gene1.p01	notassessed
gb|ADY02546.1|ARO:3001961|CTX-M-102	HQ398215.1.gene1.p01	IV
gb|ADY02554.1|ARO:3001965|CTX-M-105	HQ833651.1.gene1.p01	IV
gb|ADY02555.1|ARO:3001963|CTX-M-104	HQ833652.1.gene1.p01	notassessed
gb|ADY02579.1|ARO:3005112|AAC(6')-Ib-cr3	gb|ADY02579.1|ARO:3005112|AAC(6')-Ib-cr3	III
gb|ADY06444.1|ARO:3001783|OXA-163	HQ700343.1.gene1.p01	IV
gb|ADY19254.1|ARO:3002072|CMY-58	gb|ADY19254.1|ARO:3002072|CMY-58	II
gb|ADZ12699.1|ARO:3005091|RanA	gb|ADZ12699.1|ARO:3005091|RanA	IV
gb|ADZ12700.1|ARO:3005090|RanB	gb|ADZ12700.1|ARO:3005090|RanB	IV
gb|ADZ31262.1|ARO:3001966|CTX-M-106	HQ913565.1.gene1.p01	IV
gb|ADZ48685.1|ARO:3002346|GES-17	HQ874631.1.gene1.p1	IV
gb|ADZ54048.1|ARO:3001766|OXA-192	JF273470.1.gene1.p01	IV
gb|ADZ75467.1|ARO:3002322|KPC-12	HQ641421.1.gene1.p01	IV
gb|AEA07977.1|ARO:3004641|AAC(6')-I-43	gb|AEA07977.1|ARO:3004641|aacA43	IV
gb|AEA37904.1|ARO:3003112|lsaC	gb|AEA37904.1|ARO:3003112|lsaC	III
gb|AEA41876.1|ARO:3000590|NDM-2	JF703135.1.gene1.p1	II
gb|AEA73284.1|ARO:3002323|KPC-13	HQ342889.1.gene1.p01	IV
gb|AEB98920.1|ARO:3001479|OXA-194	HQ425492.1.gene1.p01	notassessed
gb|AEB98921.1|ARO:3001480|OXA-195	HQ425493.1.gene1.p01	notassessed
gb|AEB98922.1|ARO:3001481|OXA-196	HQ425494.1.gene1.p01	IV
gb|AEB98923.1|ARO:3001482|OXA-197	HQ425495.1.gene1.p01	notassessed
gb|AEE61368.1|ARO:3001487|OXA-210	JF795487.1.gene1.p01	IV
gb|AEG47700.1|ARO:3003878|ADC-56	gb|AEG47700.1|ARO:3003878|ADC-56	notassessed
gb|AEG64812.1|ARO:3001374|TEM-185	JF795538.1.gene1.p01	IV
gb|AEG74318.1|ARO:3002795|QnrS6	gb|AEG74318.1|ARO:3002795|QnrS6	I
gb|AEG74319.1|ARO:3002794|QnrS5	gb|AEG74319.1|ARO:3002794|QnrS5	IV
gb|AEG78825.1|ARO:3002872|FosA3	gb|AEG78825.1|ARO:3002872|FosA3	III
gb|AEG79634.1|ARO:3001167|SHV-120	JF812965.1.gene1.p01	notassessed
gb|AEH26330.1|ARO:3005009|qacE	gb|AEH26330.1|ARO:3005009|qacE	IV
gb|AEH41427.1|ARO:3002218|IMP-27	JF894248.1.gene1.p1	notassessed
gb|AEH59666.1|ARO:3002741|QnrB26	gb|AEH59666.1|ARO:3002741|QnrB26	IV
gb|AEI25539.1|ARO:3002298|VIM-28	JF900599.1.gene1.p01	notassessed
gb|AEI52842.1|ARO:3002078|CMY-65	JF780936.1.gene1.p01	IV
gb|AEI54993.1|ARO:3002369|PER-7	HQ713678.1.gene5.p01	IV
gb|AEI70324.1|ARO:3001976|CTX-M-116	JF966749.1.gene1.p01	notassessed
gb|AEI70575.1|ARO:3001826|ACT-9	HQ693810.1.gene2.p01	IV
gb|AEI83429.1|ARO:3001168|SHV-121	GQ428198.1.gene1.p01	IV
gb|AEI83430.1|ARO:3001181|SHV-137	HQ661363.1.gene1.p1	IV
gb|AEJ08681.1|ARO:3001109|SHV-52	HQ845196.1.gene1.p01	notassessed
gb|AEK48085.1|ARO:3001056|TEM-197	HQ877606.1.gene1.p01	IV
gb|AEK48094.1|ARO:3001159|SHV-110	HQ877614.1.gene1.p01	IV
gb|AEK78851.1|ARO:3002163|FOX-9	JF896803.1.gene1.p01	IV
gb|AEK80394.1|ARO:3001182|SHV-140	JN051143.1.gene1.p01	IV
gb|AEL00450.1|ARO:3002747|QnrB32	gb|AEL00450.1|ARO:3002747|QnrB32	IV
gb|AEL00451.1|ARO:3002748|QnrB33	gb|AEL00451.1|ARO:3002748|QnrB33	III
gb|AEL00452.1|ARO:3002749|QnrB34	gb|AEL00452.1|ARO:3002749|QnrB34	IV
gb|AEL00456.1|ARO:3002750|QnrB35	gb|AEL00456.1|ARO:3002750|QnrB35	III
gb|AEL00458.1|ARO:3002751|QnrB36	gb|AEL00458.1|ARO:3002751|QnrB36	IV
gb|AEL00459.1|ARO:3002752|QnrB37	gb|AEL00459.1|ARO:3002752|QnrB37	III
gb|AEL00461.1|ARO:3002753|QnrB38	gb|AEL00461.1|ARO:3002753|QnrB38	III
gb|AEL17179.1|ARO:3001668|OXA-219	JN215211.1.gene1.p01	notassessed
gb|AEL17198.1|ARO:3001048|TEM-188	JN211012.1.gene1.p01	IV
gb|AEL22919.1|ARO:3002138|DHA-5	JF273491.1.gene2.p01	IV
gb|AEL30572.1|ARO:3004617|ADC-30	gb|AEL30572.1|ARO:3004617|ADC-30	notassessed
gb|AEL31272.1|ARO:3002756|QnrB41	gb|AEL31272.1|ARO:3002756|QnrB41	notassessed
gb|AEL79515.1|ARO:3001049|TEM-189	JN254627.1.gene1.p01	IV
gb|AEL88240.1|ARO:3001050|TEM-190	JN416112.1.gene1.p01	IV
gb|AEL88491.1|ARO:3001669|OXA-223	JN248564.1.gene1.p01	notassessed
gb|AEM44533.1|ARO:3005156|PDC-28	gb|AEM44533.1|ARO:3005156|PDC-28	notassessed
gb|AEM44648.1|ARO:3001970|CTX-M-110	JF274242.1.gene1.p01	notassessed
gb|AEM44649.1|ARO:3001971|CTX-M-111	JF274243.1.gene1.p01	III
gb|AEM44650.1|ARO:3001967|CTX-M-107	gb|AEM44650.1|ARO:3001967|CTX-M-107	III
gb|AEM44651.1|ARO:3001968|CTX-M-108	gb|AEM44651.1|ARO:3001968|CTX-M-108	III
gb|AEM44652.1|ARO:3001972|CTX-M-112	JF274246.1.gene1.p01	notassessed
gb|AEM44653.1|ARO:3001973|CTX-M-113	JF274247.1.gene1.p01	notassessed
gb|AEM44654.1|ARO:3001969|CTX-M-109	gb|AEM44654.1|ARO:3001969|CTX-M-109	III
gb|AEM62764.1|ARO:3002802|QnrVC5	gb|AEM62764.1|ARO:3002802|QnrVC5	IV
gb|AEM62948.1|ARO:3003196|tet(45)	gb|AEM62948.1|ARO:3003196|tet(45)	IV
gb|AEM66528.1|ARO:3001809|OXA-209	JF268688.1.gene5.p01	IV
gb|AEM97672.1|ARO:3002073|CMY-60	JF460794.1.gene1.p01	notassessed
gb|AEM97673.1|ARO:3002074|CMY-61	JF460795.1.gene1.p01	IV
gb|AEM97674.1|ARO:3002075|CMY-62	JF460796.1.gene1.p01	notassessed
gb|AEN03071.1|ARO:3000467|NDM-5	JN104597.1.gene1.p01	IV
gb|AEN75249.1|ARO:3002229|IMP-38	HQ875573.1.gene1.p01	notassessed
gb|AEO25219.1|ARO:3004651|lin	gb|AEO25219.1|ARO:3004651|lin	IV
gb|AEO44980.1|ARO:3001489|OXA-217	JN603240.1.gene1.p1	notassessed
gb|AEO92079.1|ARO:3001483|OXA-205	JF800667.1.gene2.p01	IV
gb|AEP16366.1|ARO:3001784|OXA-181	JN205800.1.gene6.p01	IV
gb|AEP40500.1|ARO:3002912|vanN	JF802084.2.gene1.p01	IV
gb|AEP40502.2|ARO:3002975|vanT_in_vanN_cl	JF802084.2.gene3.p01	IV
gb|AEP43731.1|ARO:3001493|OXA-225	JN638887.1.gene1.p01	IV
gb|AEQ59620.1|ARO:3001052|TEM-192	JF949915.1.gene1.p01	IV
gb|AEQ73520.1|ARO:3002209|IMP-18	AY780674.2.gene1.p01	IV
gb|AEQ73521.1|ARO:3001806|OXA-224	JN596991.2.gene4.p01	IV
gb|AEQ94272.1|ARO:3002757|QnrB42	gb|AEQ94272.1|ARO:3002757|QnrB42	notassessed
gb|AER57903.1|ARO:3001500|OXA-251	JN118546.1.gene3.p01	IV
gb|AET05998.1|ARO:3001399|OXA-4	AY162283.2.gene3.p01	IV
gb|AET05999.1|ARO:3002300|VIM-30	JN129451.1.gene1.p01	notassessed
gb|AET07387.1|ARO:3002076|CMY-63	HQ650104.1.gene1.p01	IV
gb|AET10444.1|ARO:3004032|tetA(46)	gb|AET10444.1|ARO:3004032|tetA(46)	III
gb|AET10445.1|ARO:3004033|tetB(46)	gb|AET10445.1|ARO:3004033|tetB(46)	IV
gb|AET15272.1|ARO:3003197|aadA25	gb|AET15272.1|ARO:3003197|aadA25	II
gb|AET35493.1|ARO:3001777|OXA-347	gb|AET35493.1|ARO:3001777|OXA-347	II
gb|AET99222.1|ARO:3001046|TEM-186	JN227084.1.gene1.p01	IV
gb|AET99223.1|ARO:3001977|CTX-M-117	JN227085.1.gene1.p01	II
gb|AEU11363.1|ARO:3004622|QnrS10	gi|1028098264|ref|WP_063854808.1|	III
gb|AEU17778.1|ARO:3002224|IMP-33	JN848782.1.gene1.p01	IV
gb|AEV23046.1|ARO:3007019|fexB	gb|AEV23046.1|ARO:3007019|fexB	II
gb|AEV91214.1|ARO:3001832|ACT-10	JN848330.1.gene1.p01	IV
gb|AEV91550.1|ARO:3001710|OXA-211	JN861779.1.gene1.p01	IV
gb|AEV91551.1|ARO:3001711|OXA-212	JN861780.1.gene1.p01	IV
gb|AEV91552.1|ARO:3001712|OXA-213	JN861781.1.gene1.p01	IV
gb|AEV91553.1|ARO:3001713|OXA-214	JN861782.1.gene1.p01	IV
gb|AEV91554.1|ARO:3001714|OXA-215	JN861783.1.gene1.p01	notassessed
gb|AEW46676.3|ARO:3001990|CTX-M-131	gb|AEW46676.3|ARO:3001990|CTX-M-131	IV
gb|AEX08599.1|ARO:3002356|NDM-6	JN967644.1.gene1.p01	notassessed
gb|AEX59144.1|ARO:3002347|GES-18	JQ028729.1.gene1.p01	IV
gb|AEX99752.1|ARO:3001184|SHV-142	JQ029959.1.gene1.p01	notassessed
gb|AEY83581.1|ARO:3000510|Saur_mupB_MUP	gb|AEY83581|ARO:3000510|mupB	IV
gb|AEZ05106.1|ARO:3002587|AAC(6')-I33	JN596280.1.gene2.p01	IV
gb|AEZ05107.1|ARO:3002348|GES-19	JN596280.1.gene3.p01	I
gb|AEZ05108.1|ARO:3002349|GES-20	JN596280.1.gene4.p01	I
gb|AEZ36150.1|ARO:3000448|QepA1	gb|AEZ36150.1|ARO:3000448|qepA	IV
gb|AEZ49849.1|ARO:3002079|CMY-66	gb|AEZ49849.1|ARO:3002079|CMY-66	III
gb|AEZ49855.1|ARO:3002081|CMY-68	gb|AEZ49855.1|ARO:3002081|CMY-68	IV
gb|AEZ49857.1|ARO:3002302|VIM-32	gb|AEZ49857.1|ARO:3002302|VIM-32	IV
gb|AFA51699.1|ARO:3001980|CTX-M-121	JN790862.1.gene1.p01	IV
gb|AFA51700.1|ARO:3001981|CTX-M-122	JN790863.1.gene1.p01	IV
gb|AFA51701.1|ARO:3001982|CTX-M-123	JN790864.1.gene1.p01	I
gb|AFB82585.1|ARO:3002355|NDM-4	JQ348841.1.gene1.p01	IV
gb|AFB82783.1|ARO:3001396|OXA-1	AAA91586	notassessed
gb|AFC60795.1|ARO:3001183|SHV-141	JQ388884.1.gene1.p1	notassessed
gb|AFC75523.1|ARO:3001053|TEM-193	JN935135.1.gene1.p1	IV
gb|AFC75524.1|ARO:3001054|TEM-194	JN935136.1.gene1.p1	IV
gb|AFC75525.1|ARO:3001055|TEM-195	JN935137.1.gene1.p1	IV
gb|AFC95894.1|ARO:3001814|OXA-199	gb|AFC95894.1|ARO:3001814|OXA-199	IV
gb|AFD54601.1|ARO:3002764|QnrB49	gb|AFD54601.1|ARO:3002764|QnrB49	IV
gb|AFE48832.1|ARO:3001376|TEM-196	gb|AFE48832.1|ARO:3001376|TEM-196	IV
gb|AFG25462.1|ARO:3002220|IMP-29	HQ438058.1.gene1.p01	IV
gb|AFG25594.1|ARO:3004618|ADC-58	gb|AFG25594.1|ARO:3004618|ADC-58	notassessed
gb|AFG25595.1|ARO:3004619|ADC-59	gb|AFG25595.1|ARO:3004619|ADC-59	notassessed
gb|AFG29918.1|ARO:3001670|OXA-231	gb|AFG29918.1|ARO:3001670|OXA-231	IV
gb|AFG73659.1|ARO:3002219|IMP-28	JQ407409.1.gene2.p01	IV
gb|AFH35853.1|ARO:3001328|Ecol_mdfA	gb|AFH35853.1|ARO:3001328|Escherichia	III
gb|AFH36330.1|ARO:3001676|OXA-235	gb|AFH36330.1|ARO:3001676|OXA-235	IV
gb|AFH36331.1|ARO:3001678|OXA-237	JQ820241.1.gene1.p01	IV
gb|AFH36332.1|ARO:3001677|OXA-236	JQ820242.1.gene1.p01	IV
gb|AFH53180.1|ARO:3004620|ADC-60	gb|AFH53180.1|ARO:3004620|ADC-60	notassessed
gb|AFH88134.1|ARO:3001983|CTX-M-124	JQ429324.1.gene1.p01	IV
gb|AFH88686.1|ARO:3002763|QnrB48	gb|AFH88686.1|ARO:3002763|QnrB48	IV
gb|AFI56422.1|ARO:3004777|CMH-1	gb|AFI56422.1|ARO:3004777|CMH-1	IV
gb|AFI56570.1|ARO:3003879|ADC-61	gb|AFI56570.1|ARO:3003879|ADC-61	notassessed
gb|AFI72872.1|ARO:3002252|CARB-14	JQ364968.1.gene6.p01	IV
gb|AFJ11385.1|ARO:3002666|rmtF	JQ808129.1.gene2.p01	I
gb|AFJ59956.1|ARO:3001988|CTX-M-129	JX017364.1.gene1.p01	IV
gb|AFJ59957.1|ARO:3001989|CTX-M-130	JX017365.1.gene1.p01	notassessed
gb|AFJ79785.1|ARO:3002171|MIR-6	JQ664733.1.gene1.p01	IV
gb|AFK08538.1|ARO:3002084|CMY-71	gb|AFK08538.1|ARO:3002084|CMY-71	IV
gb|AFK08541.1|ARO:3002080|CMY-67	gb|AFK08541.1|ARO:3002080|CMY-67	IV
gb|AFK24475.1|ARO:3004632|ADC-62	gb|AFK24475.1|ARO:3004632|ADC-62	IV
gb|AFK24647.1|ARO:3002301|VIM-31	gb|AFK24647.1|ARO:3002301|VIM-31	IV
gb|AFK28473.1|ARO:3001485|OXA-207	JQ838185.1.gene1.p01	IV
gb|AFK73431.1|ARO:3002062|CMY-51	JQ733571.1.gene2.p01	notassessed
gb|AFK73434.1|ARO:3002088|CMY-75	gb|AFK73434.1|ARO:3002088|CMY-75	IV
gb|AFK73437.1|ARO:3002089|CMY-76	gb|AFK73437.1|ARO:3002089|CMY-76	IV
gb|AFK73443.1|ARO:3002091|CMY-78	JQ733575.1.gene2.p01	IV
gb|AFK73446.1|ARO:3002092|CMY-79	JQ733576.1.gene2.p01	IV
gb|AFK73449.1|ARO:3002093|CMY-80	JQ733577.1.gene2.p01	IV
gb|AFK73452.1|ARO:3002094|CMY-81	gb|AFK73452.1|ARO:3002094|CMY-81	IV
gb|AFK73455.1|ARO:3002097|CMY-84	gb|AFK73455.1|ARO:3002097|CMY-84	IV
gb|AFK80333.1|ARO:3001313|facT	JQ768046.1.gene8.p1	IV
gb|AFK80349.1|ARO:3002354|NDM-3	JQ734687.1.gene1.p01	notassessed
gb|AFK80745.1|ARO:3002350|GES-21	JQ772478.1.gene1.p1	IV
gb|AFK93491.1|ARO:3001345|SHV-144	gb|AFK93491.1|ARO:3001345|SHV-144	notassessed
gb|AFM45990.1|ARO:3004624|QnrS11	gi|504871158|ref|WP_015058260.1|	IV
gb|AFM55000.1|ARO:3001692|OXA-229	JQ422052.1.gene1.p01	IV
gb|AFM55001.1|ARO:3001691|OXA-228	JQ422053.1.gene1.p01	IV
gb|AFM55002.1|ARO:3001693|OXA-230	JQ422054.1.gene1.p01	IV
gb|AFN20670.1|ARO:3001499|OXA-240	JX089628.1.gene1.p01	III
gb|AFN21551.1|ARO:3000890|TEM-19	JX042489.1.gene1.p01	notassessed
gb|AFN65709.1|ARO:3001498|OXA-239	JQ837239.1.gene1.p01	IV
gb|AFN69127.1|ARO:3001058|TEM-199	gb|AFN69127.1|ARO:3001058|TEM-199	IV
gb|AFN69318.1|ARO:3004658|catA8	YP_001429537	I
gb|AFN82060.1|ARO:3001091|SHV-33	JX268631.1.gene1.p01	notassessed
gb|AFN88952.1|ARO:3001185|SHV-145	JX013655.1.gene1.p01	notassessed
gb|AFO09968.1|ARO:3001476|OXA-184	JQ396378.1.gene1.p01	notassessed
gb|AFO09969.1|ARO:3001477|OXA-185	gb|AFO09969.1|ARO:3001477|OXA-185	notassessed
gb|AFO53532.1|ARO:3002883|rgt1438	gb|AFO53532.1|ARO:3002883|rgt1438	IV
gb|AFO55201.1|ARO:3001679|OXA-241	JX025021.1.gene1.p01	notassessed
gb|AFO55202.1|ARO:3001680|OXA-242	JX025022.1.gene1.p01	notassessed
gb|AFO59566.1|ARO:3002226|IMP-35	JF816544.1.gene1.p01	IV
gb|AFO69261.1|ARO:3001984|CTX-M-125	JQ724542.1.gene1.p1	notassessed
gb|AFP89364.1|ARO:3004633|ADC-67	gb|AFP89364.1|ARO:3004633|ADC-67	notassessed
gb|AFP97028.1|ARO:3002228|IMP-37	JX131372.1.gene1.p01	IV
gb|AFP97030.1|ARO:3001797|OXA-46	AF317511.1.gene5.p01	III
gb|AFP99885.1|ARO:3002299|VIM-29	gi|983425423|ref|WP_060589395.1|	IV
gb|AFQ23953.1|ARO:3001186|SHV-147	JX121114.1.gene1.p01	IV
gb|AFQ23954.1|ARO:3001187|SHV-148	JX121115.1.gene1.p01	notassessed
gb|AFQ23955.1|ARO:3001188|SHV-149	JX121116.1.gene1.p01	notassessed
gb|AFQ23956.1|ARO:3001189|SHV-150	JX121117.1.gene1.p01	notassessed
gb|AFQ23957.1|ARO:3001190|SHV-151	JX121118.1.gene1.p01	notassessed
gb|AFQ23958.1|ARO:3001191|SHV-152	JX121119.1.gene1.p01	IV
gb|AFQ23959.1|ARO:3001192|SHV-153	JX121120.1.gene1.p01	notassessed
gb|AFQ23960.1|ARO:3001193|SHV-154	JX121121.1.gene1.p01	IV
gb|AFQ23961.1|ARO:3001194|SHV-155	JX121122.1.gene1.p01	notassessed
gb|AFQ23962.1|ARO:3001195|SHV-156	gb|AFQ23962.1|ARO:3001195|SHV-156	IV
gb|AFQ23963.1|ARO:3001196|SHV-157	JX121124.1.gene1.p01	notassessed
gb|AFQ23964.1|ARO:3001197|SHV-158	JX121125.1.gene1.p01	IV
gb|AFQ23965.1|ARO:3001198|SHV-159	JX121126.1.gene1.p01	notassessed
gb|AFQ23966.1|ARO:3001199|SHV-160	JX121127.1.gene1.p01	notassessed
gb|AFQ23967.1|ARO:3001200|SHV-161	JX121128.1.gene1.p01	notassessed
gb|AFQ23968.1|ARO:3001201|SHV-162	JX121129.1.gene1.p01	IV
gb|AFQ23969.1|ARO:3001202|SHV-163	gb|AFQ23969.1|ARO:3001202|SHV-163	IV
gb|AFQ23970.1|ARO:3001203|SHV-165	JX121131.1.gene1.p01	IV
gb|AFQ31613.1|ARO:3002357|NDM-7	JX262694.1.gene1.p01	notassessed
gb|AFQ32277.1|ARO:3001344|SHV-143	JQ341060.1.gene1.p01	notassessed
gb|AFQ90085.1|ARO:3001610|OXA-243	JX206446.1.gene1.p01	IV
gb|AFQ93498.1|ARO:3002676|catB3	AY259086.1.gene4.p01	I
gb|AFQ94051.1|ARO:3001991|CTX-M-132	JX313020.1.gene1.p1	I
gb|AFR33816.1|ARO:3002223|IMP-32	JQ002629.1.gene1.p01	IV
gb|AFR46587.1|ARO:3002769|QnrB56	gb|AFR46587.1|ARO:3002769|QnrB56	IV
gb|AFR46588.1|ARO:3002770|QnrB57	gb|AFR46588.1|ARO:3002770|QnrB57	IV
gb|AFR46589.1|ARO:3002771|QnrB58	gb|AFR46589.1|ARO:3002771|QnrB58	notassessed
gb|AFR46590.1|ARO:3002772|QnrB59	gb|AFR46590.1|ARO:3002772|QnrB59	IV
gb|AFR53898.2|ARO:3001551|OXA-364	gb|AFR53898.2|ARO:3001551|OXA-364	IV
gb|AFS44742.1|ARO:3001378|TEM-201	JX310327.1.gene1.p01	IV
gb|AFU25632.1|ARO:3002087|CMY-74	gb|AFU25632.1|ARO:3002087|CMY-74	IV
gb|AFU25635.1|ARO:3002083|CMY-70	gb|AFU25635.1|ARO:3002083|CMY-70	IV
gb|AFU25638.1|ARO:3002096|CMY-83	gb|AFU25638.1|ARO:3002096|CMY-83	IV
gb|AFU25641.1|ARO:3002085|CMY-72	AAK32688	IV
gb|AFU25644.1|ARO:3002090|CMY-77	gb|AFU25644.1|ARO:3002090|CMY-77	notassessed
gb|AFU25647.1|ARO:3001836|ACT-14	JX440354.1.gene2.p01	IV
gb|AFU25650.1|ARO:3001834|ACT-12	gb|AFU25650.1|ARO:3001834|ACT-12	IV
gb|AFU25653.1|ARO:3001837|ACT-15	gb|AFU25653.1|ARO:3001837|ACT-15	IV
gb|AFU25656.1|ARO:3002765|QnrB50	gb|AFU25656.1|ARO:3002765|QnrB50	III
gb|AFU25658.1|ARO:3002762|QnrB47	gb|AFU25658.1|ARO:3002762|QnrB47	notassessed
gb|AFU25739.1|ARO:3002351|GES-22	gb|AFU25739.1|ARO:3002351|GES-22	IV
gb|AFU91598.1|ARO:3001788|OXA-204	gb|AFU91598.1|ARO:3001788|OXA-204	IV
gb|AFV48348.1|ARO:3002324|KPC-14	gb|AFV48348.1|ARO:3002324|KPC-14	IV
gb|AFV91534.1|ARO:3004786|FIM-1	gb|AFV91534.1|ARO:3004786|FIM-1	IV
gb|AFW16978.1|ARO:3001352|SHV-168	JX870080.1.gene1.p01	notassessed
gb|AFX60298.1|ARO:3001992|CTX-M-134	JX896165.1.gene1.p01	III
gb|AFY16910.1|ARO:3002775|QnrB62	gb|AFY16910.1|ARO:3002775|QnrB62	notassessed
gb|AFY98865.1|ARO:3001997|CTX-M-139	KC107824.1.gene1.p1	notassessed
gb|AFZ84684.1|ARO:3003597|OXA-441	gb|AFZ84684.1|ARO:3003597|OXA-441	IV
gb|AFZ85213.1|ARO:3002110|CMY-97	gb|AFZ85213.1|ARO:3002110|CMY-97	IV
gb|AGA83484.1|ARO:3001369|TEM-153	KC149518.1.gene1.p01	IV
gb|AGB34168.1|ARO:3002474|LEN-26	gb|AGB34168.1|ARO:3002474|LEN-26	IV
gb|AGC29882.1|ARO:3002853|arr-8	gb|AGC29882.1|ARO:3002853|arr-8	IV
gb|AGC50805.1|ARO:3002305|VIM-35	gb|AGC50805.1|ARO:3002305|VIM-35	IV
gb|AGC50806.1|ARO:3002306|VIM-36	gb|AGC50806.1|ARO:3002306|VIM-36	notassessed
gb|AGC50807.1|ARO:3002307|VIM-37	JX982636.1.gene1.p01	notassessed
gb|AGC51118.1|ARO:3000617|mecA	KC243783.1.gene1.p01	IV
gb|AGC54798.1|ARO:3002107|CMY-94	JX514368.1.gene1.p01	IV
gb|AGC54799.1|ARO:3002108|CMY-95	JX514369.1.gene1.p01	notassessed
gb|AGC60012.1|ARO:3001786|OXA-244	JX438000.1.gene1.p01	notassessed
gb|AGC60013.1|ARO:3001787|OXA-245	gb|AGC60013.1|ARO:3001787|OXA-245	notassessed
gb|AGC70814.1|ARO:3001791|OXA-247	JX893517.1.gene1.p01	IV
gb|AGC92784.1|ARO:3000848|DIM-1	gb|AGC92784.1|ARO:3000848|DIM-1	IV
gb|AGD91915.1|ARO:3001778|OXA-232	AGD91915.1	IV
gb|AGE00988.1|ARO:3002668|rmtG	JX486113.1.gene1.p01	I
gb|AGE11905.1|ARO:3000904|TEM-34	KC292503.1.gene5.p01	notassessed
gb|AGE45503.1|ARO:3002162|FOX-10	gb|AGE45503.1|ARO:3002162|FOX-10	IV
gb|AGE45504.1|ARO:3002082|CMY-69	JX049132.1.gene1.p01	notassessed
gb|AGE83081.2|ARO:3002308|VIM-38	gi|1028110976|ref|WP_063865188.1|	notassessed
gb|AGF70638.1|ARO:3002325|KPC-15	KC433553.1.gene1.p1	IV
gb|AGG08693.1|ARO:3001995|CTX-M-136	gb|AGG08693.1|ARO:3001995|CTX-M-136	notassessed
gb|AGH08253.1|ARO:3002803|QnrVC6	gb|AGH08253.1|ARO:3002803|QnrVC6	IV
gb|AGH19769.1|ARO:3003198|rmtH	gb|AGH19769.1|ARO:3003198|rmtH	IV
gb|AGH33739.1|ARO:3002377|VEB-8	JX679208.1.gene1.p1	IV
gb|AGH37381.1|ARO:3005072|ROB-13	gb|AGH37381.1|ARO:3005072|ROB-13	II
gb|AGH56079.1|ARO:3002190|MOX-8	gb|AGH56079.1|ARO:3002190|MOX-8	IV
gb|AGH70380.1|ARO:3002111|CMY-98	KC603538.1.gene1.p01	IV
gb|AGH88989.1|ARO:3001205|BRP(MBL)	gb|AGH88989.1|ARO:3001205|determinant	IV
gb|AGI65307.1|ARO:3001681|OXA-278	KC771279.1.gene1.p01	IV
gb|AGJ01153.1|ARO:3002326|KPC-16	KC465199.1.gene1.p01	IV
gb|AGJ01154.1|ARO:3002327|KPC-17	KC465200.1.gene1.p01	notassessed
gb|AGK07368.1|ARO:3001689|OXA-253	gb|AGK07368.1|ARO:3001689|OXA-253	IV
gb|AGK07369.1|ARO:3001690|OXA-255	gb|AGK07369.1|ARO:3001690|OXA-255	IV
gb|AGK07370.1|ARO:3001694|OXA-257	KC567681.1.gene2.p1	IV
gb|AGK40892.1|ARO:3001384|TEM-207	KC818234.1.gene1.p01	notassessed
gb|AGK82336.1|ARO:3001383|TEM-206	KC783461.1.gene1.p01	notassessed
gb|AGL39360.1|ARO:3004493|ADC-68	gb|AGL39360.1|ARO:3004493|ADC-68	IV
gb|AGL39384.1|ARO:3001385|TEM-208	KC865667.1.gene1.p01	IV
gb|AGL43625.1|ARO:3002776|QnrB64	gb|AGL43625.1|ARO:3002776|QnrB64	III
gb|AGL43626.1|ARO:3002777|QnrB65	gb|AGL43626.1|ARO:3002777|QnrB65	IV
gb|AGL43627.1|ARO:3002778|QnrB66	gb|AGL43627.1|ARO:3002778|QnrB66	IV
gb|AGL43628.1|ARO:3002779|QnrB67	gb|AGL43628.1|ARO:3002779|QnrB67	IV
gb|AGL43629.1|ARO:3002780|QnrB68	gb|AGL43629.1|ARO:3002780|QnrB68	IV
gb|AGL43630.1|ARO:3002781|QnrB69	gb|AGL43630.1|ARO:3002781|QnrB69	IV
gb|AGL43631.1|ARO:3002782|QnrB70	gb|AGL43631.1|ARO:3002782|QnrB70	III
gb|AGL43632.1|ARO:3002783|QnrB71	gb|AGL43632.1|ARO:3002783|QnrB71	IV
gb|AGN11769.1|ARO:3001999|CTX-M-141	KC964871.1.gene1.p1	IV
gb|AGN74946.1|ARO:3003749|salA	gb|AGN74946|ARO:3003749|salA	IV
gb|AGN92479.1|ARO:3002784|QnrB72	gb|AGN92479.1|ARO:3002784|QnrB72	IV
gb|AGP27106.1|ARO:3007010|norC	gb|AGP27106.1|ARO:3007010|norC	IV
gb|AGQ93789.1|ARO:3003176|CARB-21	gb|AGQ93789.1|ARO:3003176|CARB-21	IV
gb|AGR55864.1|ARO:3001793|OXA-320	KF151169.1.gene1.p01	IV
gb|AGR82311.1|ARO:3002116|CMY-104	gb|AGR82311.1|ARO:3002116|CMY-104	III
gb|AGS82586.1|ARO:3002309|VIM-39	gb|AGS82586.1|ARO:3002309|VIM-39	IV
gb|AGS82587.1|ARO:3002222|IMP-31	KF148593.1.gene1.p01	IV
gb|AGT20529.1|ARO:3002352|GES-23	KF179354.1.gene1.p1	IV
gb|AGT37351.1|ARO:3002360|NDM-10	AGT37351.1	III
gb|AGT57825.1|ARO:3003762|lnuE	gb|AGT57825|ARO:3003762|lnuE	III
gb|AGT59159.1|ARO:3002785|QnrB73	gb|AGT59159.1|ARO:3002785|QnrB73	IV
gb|AGU01679.2|ARO:3003894|Rm3	gb|AGU01679.2|ARO:3003894|Rm3	IV
gb|AGU38146.1|ARO:3001828|ACT-23	KF515536.1.gene1.p01	IV
gb|AGU59995.1|ARO:3002070|CMY-99	KF305673.1.gene1.p01	III
gb|AGU69248.1|ARO:3001443|OXA-121	KF057027.1.gene1.p01	notassessed
gb|AGU69250.1|ARO:3001683|OXA-312	KF057029.1.gene1.p01	notassessed
gb|AGU69251.1|ARO:3001684|OXA-313	KF057030.1.gene1.p01	notassessed
gb|AGU69252.1|ARO:3001685|OXA-314	KF057031.1.gene1.p01	notassessed
gb|AGU69253.1|ARO:3001686|OXA-315	KF057032.1.gene1.p01	notassessed
gb|AGU69254.1|ARO:3001687|OXA-316	KF057033.1.gene1.p01	notassessed
gb|AGU69255.1|ARO:3001688|OXA-317	KF057034.1.gene1.p01	notassessed
gb|AGU91756.1|ARO:3002359|NDM-9	AGU91756.1	IV
gb|AGV04655.1|ARO:3001715|OXA-259	gb|AGV04655.1|ARO:3001715|OXA-259	notassessed
gb|AGV10818.1|ARO:3002669|APH(2'')-Ig	CP004067.1.gene46.p01	II
gb|AGV10830.1|ARO:3002647|APH(3')-IIIa	CAA67773	I
gb|AGW16404.1|ARO:3001510|OXA-322	KF203096.1.gene1.p01	notassessed
gb|AGW16405.1|ARO:3001511|OXA-323	KF203097.1.gene1.p01	IV
gb|AGW16406.1|ARO:3001512|OXA-324	KF203098.1.gene1.p01	IV
gb|AGW16407.1|ARO:3001513|OXA-325	KF203099.1.gene1.p01	notassessed
gb|AGW16408.1|ARO:3001514|OXA-326	KF203100.1.gene1.p01	notassessed
gb|AGW16409.1|ARO:3001515|OXA-327	KF203101.1.gene1.p01	IV
gb|AGW16410.1|ARO:3001516|OXA-328	KF203102.1.gene1.p01	notassessed
gb|AGW16411.1|ARO:3001517|OXA-329	KF203103.1.gene1.p01	IV
gb|AGW16412.1|ARO:3001518|OXA-330	KF203104.1.gene1.p01	IV
gb|AGW16413.1|ARO:3001519|OXA-331	KF203105.1.gene1.p01	IV
gb|AGW16414.1|ARO:3001520|OXA-332	KF203106.1.gene1.p01	IV
gb|AGW16415.1|ARO:3001521|OXA-333	KF203107.1.gene1.p01	IV
gb|AGW16416.1|ARO:3001522|OXA-334	KF203108.1.gene1.p01	IV
gb|AGW16417.1|ARO:3001523|OXA-335	KF203109.1.gene1.p01	IV
gb|AGW25367.1|ARO:3001386|TEM-209	KF240808.1.gene1.p01	IV
gb|AGW25368.1|ARO:3002000|CTX-M-142	KF240809.1.gene1.p01	notassessed
gb|AGW81558.1|ARO:3002631|spd	KC895984.1.gene2.p01	IV
gb|AGW83446.1|ARO:3001535|OXA-348	KF297577.1.gene1.p01	IV
gb|AGW83447.1|ARO:3001536|OXA-349	KF297578.1.gene1.p01	IV
gb|AGW83448.1|ARO:3001537|OXA-350	KF297579.1.gene1.p01	IV
gb|AGW83449.1|ARO:3001538|OXA-351	KF297580.1.gene1.p01	IV
gb|AGW83450.1|ARO:3001539|OXA-352	KF297581.1.gene1.p01	IV
gb|AGW83451.1|ARO:3001540|OXA-353	KF297582.1.gene1.p01	IV
gb|AGW83452.1|ARO:3001541|OXA-354	KF297583.1.gene1.p01	notassessed
gb|AGW83453.1|ARO:3001542|OXA-355	KF297584.1.gene1.p01	IV
gb|AGW83454.1|ARO:3001543|OXA-356	KF297585.1.gene1.p01	IV
gb|AGY30828.1|ARO:3003018|dfrA22	gb|AGY30828.1|ARO:3003018|dfrA22	IV
gb|AGZ20169.1|ARO:3002120|CMY-108	gb|AGZ20169.1|ARO:3002120|CMY-108	notassessed
gb|AGZ20205.1|ARO:3001382|TEM-205	KC900516.1.gene1.p1	IV
gb|AGZ55247.1|ARO:3002814|clbA	gb|AGZ55247.1|ARO:3002814|clbA	IV
gb|AGZ83153.1|ARO:3001544|OXA-357	KF421160.1.gene1.p01	IV
gb|AGZ83154.1|ARO:3001545|OXA-358	KF421161.1.gene1.p01	IV
gb|AGZ83155.1|ARO:3001546|OXA-359	KF421162.1.gene1.p01	IV
gb|AGZ83156.1|ARO:3001547|OXA-360	KF421163.1.gene1.p01	IV
gb|AHA11124.1|ARO:3001548|OXA-361	KF460531.1.gene1.p01	IV
gb|AHA11125.1|ARO:3001549|OXA-362	gb|AHA11125.1|ARO:3001549|OXA-362	IV
gb|AHA11126.1|ARO:3001550|OXA-363	gb|AHA11126.1|ARO:3001550|OXA-363	IV
gb|AHA41499.1|ARO:3002948|vanH_in_vanO_cl	KF478993.1.gene2.p01	IV
gb|AHA41500.1|ARO:3002913|vanO	KF478993.1.gene3.p01	IV
gb|AHA41501.1|ARO:3002954|vanX_in_vanO_cl	KF478993.1.gene4.p01	IV
gb|AHA49908.1|ARO:3002382|SME-4	KF481967.1.gene1.p01	notassessed
gb|AHA58207.1|ARO:3001390|TEM-213	KF663615.1.gene1.p1	IV
gb|AHA80101.1|ARO:3002112|CMY-100	KF526113.1.gene1.p01	III
gb|AHA80102.1|ARO:3002113|CMY-101	KF526114.1.gene1.p01	IV
gb|AHA80103.1|ARO:3002114|CMY-102	KF526115.1.gene1.p01	IV
gb|AHA80104.1|ARO:3002115|CMY-103	KF526116.1.gene1.p01	IV
gb|AHA80105.1|ARO:3001841|ACT-20	KF526117.1.gene1.p01	IV
gb|AHA80106.1|ARO:3001842|ACT-21	KF526118.1.gene1.p01	IV
gb|AHA80958.1|ARO:3001356|SHV-172	KF513177.1.gene1.p1	notassessed
gb|AHA80959.1|ARO:3001357|SHV-173	KF513178.1.gene1.p1	notassessed
gb|AHA80960.1|ARO:3001388|TEM-211	KF513179.1.gene1.p1	IV
gb|AHA80961.1|ARO:3002005|CTX-M-147	KF513180.1.gene1.p1	IV
gb|AHA80962.1|ARO:3001362|SHV-179	KF705208.1.gene1.p1	notassessed
gb|AHA80963.1|ARO:3001361|SHV-178	KF705209.1.gene1.p1	notassessed
gb|AHB37625.1|ARO:3004715|Scoh_vga(E)	gb|AHB37625.1|ARO:3004715|vga(E)	IV
gb|AHB39758.1|ARO:3003013|dfrA15	ABJ74149	IV
gb|AHC31001.1|ARO:3001807|OXA-246	gb|AHC31001.1|ARO:3001807|OXA-246	I
gb|AHE40505.1|ARO:3004542|mphN	gb|AHE40505.1|ARO:3004542|mphN	IV
gb|AHE40557.1|ARO:3002626|ANT(6)-Ia	JQ861959.1.gene5.p01	I
gb|AHE41343.1|ARO:3002768|QnrB55	gb|AHE41343.1|ARO:3002768|QnrB55	II
gb|AHE41344.1|ARO:3002796|QnrS7	gb|AHE41344.1|ARO:3002796|QnrS7	IV
gb|AHE41345.1|ARO:3002797|QnrS8	gb|AHE41345.1|ARO:3002797|QnrS8	I
gb|AHE78014.1|ARO:3001861|IMI-4	KF958750.1.gene1.p01	notassessed
gb|AHF20043.1|ARO:3002798|QnrS9	gb|AHF20043.1|ARO:3002798|QnrS9	IV
gb|AHF71363.1|ARO:3001774|OXA-370	KF900153.1.gene1.p01	IV
gb|AHF82023.1|ARO:3004647|AQU-2	gb|AHF82023.1|ARO:3004647|AQU-2	IV
gb|AHF82024.1|ARO:3004648|AQU-3	gb|AHF82024.1|ARO:3004648|AQU-3	IV
gb|AHG97174.1|ARO:3003011|dfrA10	CAM88389	III
gb|AHH83938.1|ARO:3000013|vanB	KF823969.1.gene6.p01	notassessed
gb|AHH86051.1|ARO:3004063|EdeQ	gb|AHH86051.1|ARO:3004063|EdeQ	IV
gb|AHI63011.1|ARO:3001552|OXA-365	KF885217.1.gene1.p01	notassessed
gb|AHJ02283.1|ARO:3003186|CARB-23	gb|AHJ02283.1|ARO:3003186|CARB-23	IV
gb|AHJ78622.1|ARO:3001393|TEM-216	KF944358.1.gene1.p01	IV
gb|AHK10285.1|ARO:3002859|dfrA14	ABB77558	III
gb|AHK51384.1|ARO:3001573|OXA-387	KJ173478.1.gene1.p01	notassessed
gb|AHL30272.1|ARO:3001571|OXA-385	KF986253.1.gene1.p01	notassessed
gb|AHL30273.1|ARO:3001572|OXA-386	KF986254.1.gene1.p01	notassessed
gb|AHL30274.1|ARO:3001560|OXA-374	KF986255.1.gene1.p01	IV
gb|AHL30275.1|ARO:3001561|OXA-375	KF986256.1.gene1.p01	notassessed
gb|AHL30276.1|ARO:3001562|OXA-376	KF986257.1.gene1.p01	notassessed
gb|AHL30277.1|ARO:3001563|OXA-377	KF986258.1.gene1.p01	notassessed
gb|AHL30278.1|ARO:3001564|OXA-378	KF986259.1.gene1.p01	notassessed
gb|AHL30279.1|ARO:3001565|OXA-379	KF986260.1.gene1.p01	notassessed
gb|AHL30280.1|ARO:3001566|OXA-380	KF986261.1.gene1.p01	notassessed
gb|AHL30281.1|ARO:3001569|OXA-383	KF986262.1.gene1.p01	notassessed
gb|AHL30282.1|ARO:3001570|OXA-384	KF986263.1.gene1.p01	notassessed
gb|AHL30283.1|ARO:3001576|OXA-390	KJ135342.1.gene1.p01	notassessed
gb|AHL30284.1|ARO:3001574|OXA-388	KJ135343.1.gene1.p01	notassessed
gb|AHL30285.1|ARO:3001567|OXA-381	KJ135344.1.gene1.p01	notassessed
gb|AHL30286.1|ARO:3001568|OXA-382	KJ135345.1.gene1.p01	notassessed
gb|AHL30287.1|ARO:3001575|OXA-389	gb|AHL30287.1|ARO:3001575|OXA-389	IV
gb|AHL39320.1|ARO:3002140|DHA-9	gb|AHL39320.1|ARO:3002140|DHA-9	IV
gb|AHL39322.1|ARO:3002098|CMY-85	gb|AHL39322.1|ARO:3002098|CMY-85	IV
gb|AHL39324.1|ARO:3002095|CMY-82	gb|AHL39324.1|ARO:3002095|CMY-82	IV
gb|AHL39327.1|ARO:3002099|CMY-86	gb|AHL39327.1|ARO:3002099|CMY-86	IV
gb|AHL39330.1|ARO:3002117|CMY-105	gb|AHL39330.1|ARO:3002117|CMY-105	IV
gb|AHL39333.1|ARO:3001848|ACT-28	gb|AHL39333.1|ARO:3001848|ACT-28	IV
gb|AHL39336.1|ARO:3001844|ACT-24	gb|AHL39336.1|ARO:3001844|ACT-24	IV
gb|AHL39338.1|ARO:3001845|ACT-25	gb|AHL39338.1|ARO:3001845|ACT-25	IV
gb|AHL39340.1|ARO:3001847|ACT-27	gb|AHL39340.1|ARO:3001847|ACT-27	IV
gb|AHM76768.1|ARO:3002106|CMY-93	gb|AHM76768.1|ARO:3002106|CMY-93	IV
gb|AHM76771.1|ARO:3001838|ACT-17	AAM93473	notassessed
gb|AHM76774.1|ARO:3001843|ACT-22	gb|AHM76774.1|ARO:3001843|ACT-22	IV
gb|AHM76777.1|ARO:3001839|ACT-18	gb|AHM76777.1|ARO:3001839|ACT-18	notassessed
gb|AHM76779.1|ARO:3001840|ACT-19	KF992029.1.gene1.p01	IV
gb|AHN07452.1|ARO:3001524|OXA-336	gb|AHN07452.1|ARO:3001524|OXA-336	notassessed
gb|AHN07454.1|ARO:3001526|OXA-338	gb|AHN07454.1|ARO:3001526|OXA-338	notassessed
gb|AHN07456.1|ARO:3001527|OXA-339	gb|AHN07456.1|ARO:3001527|OXA-339	notassessed
gb|AHN07458.1|ARO:3001529|OXA-341	gb|AHN07458.1|ARO:3001529|OXA-341	notassessed
gb|AHN07460.1|ARO:3001530|OXA-342	gb|AHN07460.1|ARO:3001530|OXA-342	notassessed
gb|AHN07462.1|ARO:3001532|OXA-344	gb|AHN07462.1|ARO:3001532|OXA-344	notassessed
gb|AHN07463.1|ARO:3001533|OXA-345	gb|AHN07463.1|ARO:3001533|OXA-345	notassessed
gb|AHN07464.1|ARO:3001534|OXA-346	gb|AHN07464.1|ARO:3001534|OXA-346	notassessed
gb|AHN53381.1|ARO:3001577|OXA-391	KJ427797.1.gene1.p01	notassessed
gb|AHN60085.1|ARO:3005314|OXA-540	gb|AHN60085.1|ARO:3005314|OXA-540	IV
gb|AHN60527.1|ARO:3001071|SHV-12	AAX33294	notassessed
gb|AHV80711.1|ARO:3002863|dfrA8	gb|AHV80711.1|ARO:3002863|dfrA8	IV
gb|AHV85514.1|ARO:3002383|SME-5	KJ188748.1.gene1.p01	notassessed
gb|AHW47897.1|ARO:3002122|CMY-111	KJ155695.1.gene1.p01	notassessed
gb|AHX39588.1|ARO:3002002|CTX-M-144	KJ020573.1.gene1.p01	IV
gb|AHX39589.1|ARO:3002006|CTX-M-148	KJ020574.1.gene1.p01	notassessed
gb|AHX74209.1|ARO:3001409|OXA-14	gb|AHX74209.1|ARO:3001409|OXA-14	notassessed
gb|AHX97725.1|ARO:3002786|QnrB74	gb|AHX97725.1|ARO:3002786|QnrB74	IV
gb|AHY03238.1|ARO:3002789|QnrD2	gb|AHY03238.1|ARO:3002789|QnrD2	IV
gb|AHY20039.1|ARO:3002009|CTX-M-152	KJ461948.1.gene1.p1	IV
gb|AIA08936.1|ARO:3000444|rphA	gb|AIA08936.1|ARO:3000444|rphA	IV
gb|AIA09786.1|ARO:3000861|rmtC	GQ131574.1.gene1.p01	IV
gb|AIA58910.1|ARO:3002236|IMP-45	gb|AIA58910.1|ARO:3002236|IMP-45	notassessed
gb|AID67109.1|ARO:3001495|OXA-233	gb|AID67109.1|ARO:3001495|OXA-233	III
gb|AID93387.1|ARO:3004660|catB11	gb|AID93387.1|ARO:3004660|catB11	IV
gb|AIG19978.1|ARO:3005157|PDC-41	gi|730722906|ref|WP_034081664.1|	notassessed
gb|AIG19980.1|ARO:3005134|PDC-43	gb|AIG19980.1|ARO:3005134|PDC-43	IV
gb|AIG19981.1|ARO:3005142|PDC-44	gb|AIG19981.1|ARO:3005142|PDC-44	notassessed
gb|AIG19982.1|ARO:3005145|PDC-45	gb|AIG19982.1|ARO:3005145|PDC-45	notassessed
gb|AIG19984.1|ARO:3005128|PDC-47	gi|730324621|ref|WP_033985393.1|	IV
gb|AIG19985.1|ARO:3005148|PDC-48	gb|AIG19985.1|ARO:3005148|PDC-48	notassessed
gb|AIG19986.1|ARO:3005146|PDC-49	gb|AIG19986.1|ARO:3005146|PDC-49	notassessed
gb|AIG19987.1|ARO:3005147|PDC-50	gb|AIG19987.1|ARO:3005147|PDC-50	notassessed
gb|AIG19988.1|ARO:3005129|PDC-51	gb|AIG19988.1|ARO:3005129|PDC-51	notassessed
gb|AIG19989.1|ARO:3005141|PDC-52	gb|AIG19989.1|ARO:3005141|PDC-52	notassessed
gb|AIG19990.1|ARO:3005151|PDC-53	gb|AIG19990.1|ARO:3005151|PDC-53	IV
gb|AIG19991.1|ARO:3005135|PDC-54	gb|AIG19991.1|ARO:3005135|PDC-54	IV
gb|AIG19992.1|ARO:3005039|PDC-55	gb|AIG19992.1|ARO:3005039|PDC-55	IV
gb|AIG19993.1|ARO:3005140|PDC-56	gb|AIG19993.1|ARO:3005140|PDC-56	notassessed
gb|AIG19994.1|ARO:3005125|PDC-57	gb|AIG19994.1|ARO:3005125|PDC-57	notassessed
gb|AIG19996.1|ARO:3005137|PDC-59	gi|730393645|ref|WP_034005655.1|	notassessed
gb|AIG19998.1|ARO:3005144|PDC-61	gb|AIG19998.1|ARO:3005144|PDC-61	notassessed
gb|AIG19999.1|ARO:3005133|PDC-62	gi|730360176|ref|WP_033998317.1|	IV
gb|AIG20000.1|ARO:3005124|PDC-63	gb|AIG20000.1|ARO:3005124|PDC-63	notassessed
gb|AIG20002.1|ARO:3005038|PDC-65	gb|AIG20002.1|ARO:3005038|PDC-65	notassessed
gb|AIG20003.1|ARO:3005126|PDC-66	gi|730300910|ref|WP_033977759.1|	notassessed
gb|AIG20004.1|ARO:3005139|PDC-67	gb|AIG20004.1|ARO:3005139|PDC-67	IV
gb|AIG20005.1|ARO:3005122|PDC-68	gb|AIG20005.1|ARO:3005122|PDC-68	notassessed
gb|AIG20006.1|ARO:3005153|PDC-69	gb|AIG20006.1|ARO:3005153|PDC-69	notassessed
gb|AIG20007.1|ARO:3005123|PDC-70	gb|AIG20007.1|ARO:3005123|PDC-70	notassessed
gb|AIG20009.1|ARO:3005152|PDC-72	gb|AIG20009.1|ARO:3005152|PDC-72	notassessed
gb|AIG20028.1|ARO:3004745|MIR-23	gb|AIG20028.1|ARO:3004745|MIR-23	IV
gb|AIG22447.1|ARO:3002191|MOX-9	gb|AIG22447.1|ARO:3002191|MOX-9	IV
gb|AIG22448.1|ARO:3001558|OXA-372	gb|AIG22448.1|ARO:3001558|OXA-372	IV
gb|AIG51284.1|ARO:3001340|SHV-119	JX192924.1.gene1.p01	notassessed
gb|AIG94927.1|ARO:3001606|OXA-415	gb|AIG94927.1|ARO:3001606|OXA-415	III
gb|AIH07017.1|ARO:3002329|KPC-19	gb|AIH07017.1|ARO:3002329|KPC-19	notassessed
gb|AIK02012.1|ARO:3002579|AAC(6')-Ib8	gb|AIK02012.1|ARO:3002579|AAC(6')-Ib8	IV
gb|AIL46641.1|ARO:3000579|Cmen_BlaB	gb|AIL46641.1|ARO:3000579|Chryseobacterium	notassessed
gb|AIL54055.1|ARO:3001975|CTX-M-115	gb|AIL54055.1|ARO:3001975|CTX-M-115	IV
gb|AIL92326.1|ARO:3002254|CARB-17	gb|AIL92326.1|ARO:3002254|CARB-17	notassessed
gb|AIL92327.1|ARO:3003174|CARB-18	gb|AIL92327.1|ARO:3003174|CARB-18	notassessed
gb|AIL92328.1|ARO:3003175|CARB-19	gb|AIL92328.1|ARO:3003175|CARB-19	IV
gb|AIM47095.1|ARO:3001589|OXA-403	gb|AIM47095.1|ARO:3001589|OXA-403	notassessed
gb|AIM47096.1|ARO:3001595|OXA-404	gb|AIM47096.1|ARO:3001595|OXA-404	notassessed
gb|AIN56719.1|ARO:3002496|OXA-418	gb|AIN56719.1|ARO:3002496|OXA-418	III
gb|AIS19858.1|ARO:3003177|IMI-7	gb|AIS19858.1|ARO:3003177|IMI-7	notassessed
gb|AIS39034.1|ARO:3001587|OXA-401	gb|AIS39034.1|ARO:3001587|OXA-401	IV
gb|AIS39035.1|ARO:3001588|OXA-402	gb|AIS39035.1|ARO:3001588|OXA-402	notassessed
gb|AIS39036.1|ARO:3001586|OXA-400	gb|AIS39036.1|ARO:3001586|OXA-400	notassessed
gb|AIS39742.1|ARO:3003157|TEM-219	gb|AIS39742.1|ARO:3003157|TEM-219	IV
gb|AIS67611.1|ARO:3003163|CTX-M-155	gb|AIS67611.1|ARO:3003163|CTX-M-155	IV
gb|AIS67612.1|ARO:3003164|CTX-M-156	gb|AIS67612.1|ARO:3003164|CTX-M-156	notassessed
gb|AIS67613.1|ARO:3003165|CTX-M-157	gb|AIS67613.1|ARO:3003165|CTX-M-157	IV
gb|AIS67768.1|ARO:3003152|SHV-185	gb|AIS67768.1|ARO:3003152|SHV-185	IV
gb|AIS67769.1|ARO:3003153|SHV-186	gb|AIS67769.1|ARO:3003153|SHV-186	IV
gb|AIT76085.1|ARO:3001849|ACT-29	gi|1028101930|ref|WP_063857772.1|	IV
gb|AIT76086.1|ARO:3001850|ACT-30	gb|AIT76086.1|ARO:3001850|ACT-30	IV
gb|AIT76087.1|ARO:3001853|ACT-33	gb|AIT76087.1|ARO:3001853|ACT-33	IV
gb|AIT76088.1|ARO:3001852|ACT-32	gb|AIT76088.1|ARO:3001852|ACT-32	IV
gb|AIT76089.1|ARO:3002124|CMY-113	gb|AIT76089.1|ARO:3002124|CMY-113	IV
gb|AIT76090.1|ARO:3002123|CMY-112	gb|AIT76090.1|ARO:3002123|CMY-112	III
gb|AIT76091.1|ARO:3002129|CMY-118	gb|AIT76091.1|ARO:3002129|CMY-118	notassessed
gb|AIT76092.1|ARO:3002126|CMY-115	gb|AIT76092.1|ARO:3002126|CMY-115	IV
gb|AIT76093.1|ARO:3002127|CMY-116	gb|AIT76093.1|ARO:3002127|CMY-116	notassessed
gb|AIT76094.1|ARO:3002149|DHA-18	gb|AIT76094.1|ARO:3002149|DHA-18	IV
gb|AIT76095.1|ARO:3001584|OXA-398	gb|AIT76095.1|ARO:3001584|OXA-398	IV
gb|AIT76096.1|ARO:3001851|ACT-31	gb|AIT76096.1|ARO:3001851|ACT-31	IV
gb|AIT76097.1|ARO:3002128|CMY-117	gb|AIT76097.1|ARO:3002128|CMY-117	IV
gb|AIT76098.1|ARO:3002130|CMY-119	gb|AIT76098.1|ARO:3002130|CMY-119	III
gb|AIT76099.1|ARO:3002125|CMY-114	gb|AIT76099.1|ARO:3002125|CMY-114	notassessed
gb|AIT76100.1|ARO:3002152|DHA-21	gb|AIT76100.1|ARO:3002152|DHA-21	IV
gb|AIT76101.1|ARO:3002151|DHA-20	gb|AIT76101.1|ARO:3002151|DHA-20	IV
gb|AIT76102.1|ARO:3002150|DHA-19	gb|AIT76102.1|ARO:3002150|DHA-19	IV
gb|AIT76103.1|ARO:3002148|DHA-17	gb|AIT76103.1|ARO:3002148|DHA-17	IV
gb|AIT76104.1|ARO:3002180|MIR-15	gb|AIT76104.1|ARO:3002180|MIR-15	IV
gb|AIT76105.1|ARO:3002147|DHA-16	gb|AIT76105.1|ARO:3002147|DHA-16	IV
gb|AIT76106.1|ARO:3002146|DHA-15	gb|AIT76106.1|ARO:3002146|DHA-15	IV
gb|AIT76107.1|ARO:3002145|DHA-14	gb|AIT76107.1|ARO:3002145|DHA-14	IV
gb|AIT76108.1|ARO:3002144|DHA-13	gb|AIT76108.1|ARO:3002144|DHA-13	IV
gb|AIT76109.1|ARO:3002153|DHA-22	gb|AIT76109.1|ARO:3002153|DHA-22	IV
gb|AIT76110.1|ARO:3002239|IMP-48	gb|AIT76110.1|ARO:3002239|IMP-48	IV
gb|AIT76111.1|ARO:3002175|MIR-10	gb|AIT76111.1|ARO:3002175|MIR-10	IV
gb|AIT76112.1|ARO:3002176|MIR-11	gb|AIT76112.1|ARO:3002176|MIR-11	notassessed
gb|AIT76113.1|ARO:3002174|MIR-9	gb|AIT76113.1|ARO:3002174|MIR-9	III
gb|AIT76114.1|ARO:3002181|MIR-16	gi|556304757|ref|WP_023293464.1|	IV
gb|AIT76115.1|ARO:3002178|MIR-13	gb|AIT76115.1|ARO:3002178|MIR-13	III
gb|AIT76116.1|ARO:3002177|MIR-12	gb|AIT76116.1|ARO:3002177|MIR-12	IV
gb|AIT76117.1|ARO:3002179|MIR-14	gb|AIT76117.1|ARO:3002179|MIR-14	IV
gb|AIT76118.1|ARO:3001583|OXA-397	gb|AIT76118.1|ARO:3001583|OXA-397	IV
gb|AIT97310.1|ARO:3003166|CTX-M-158	gb|AIT97310.1|ARO:3003166|CTX-M-158	notassessed
gb|AIU44173.1|ARO:3001608|OXA-417	gb|AIU44173.1|ARO:3001608|OXA-417	IV
gb|AIW68620.1|ARO:3003158|TEM-220	gb|AIW68620.1|ARO:3003158|TEM-220	IV
gb|AIW80558.1|ARO:3005076|ROB-6	gb|AIW80558.1|ARO:3005076|ROB-6	IV
gb|AIW80572.1|ARO:3005077|ROB-7	gb|AIW80572.1|ARO:3005077|ROB-7	III
gb|AIW80573.1|ARO:3005078|ROB-8	gb|AIW80573.1|ARO:3005078|ROB-8	III
gb|AIX48090.1|ARO:3004599|clcD	gb|AIX48090.1|ARO:3004599|clcD	III
gb|AIX87991.1|ARO:3003180|KPC-22	gb|AIX87991.1|ARO:3003180|KPC-22	IV
gb|AIY26289.1|ARO:3003194|GIM-2	gb|AIY26289.1|ARO:3003194|GIM-2	notassessed
gb|AIY30331.1|ARO:3003160|OXA-422	gb|AIY30331.1|ARO:3003160|OXA-422	notassessed
gb|AIY30332.1|ARO:3003161|OXA-423	gb|AIY30332.1|ARO:3003161|OXA-423	IV
gb|AIY69088.1|ARO:3003142|IMI-8	gb|AIY69088.1|ARO:3003142|IMI-8	IV
gb|AIZ00987.1|ARO:3003117|OXA-421	gb|AIZ00987.1|ARO:3003117|OXA-421	notassessed
gb|AIZ48988.1|ARO:3003129|CMY-121	gb|AIZ48988.1|ARO:3003129|CMY-121	III
gb|AJA30430.1|ARO:3001596|OXA-405	gb|AJA30430.1|ARO:3001596|OXA-405	IV
gb|AJA32742.1|ARO:3003147|OXA-424	gb|AJA32742.1|ARO:3003147|OXA-424	notassessed
gb|AJA32743.1|ARO:3003148|OXA-425	gb|AJA32743.1|ARO:3003148|OXA-425	IV
gb|AJA32744.1|ARO:3003149|OXA-426	gb|AJA32744.1|ARO:3003149|OXA-426	notassessed
gb|AJA36815.1|ARO:3003193|QnrVC7	gb|AJA36815.1|ARO:3003193|QnrVC7	I
gb|AJD07401.1|ARO:3001605|OXA-414	gb|AJD07401.1|ARO:3001605|OXA-414	notassessed
gb|AJD07402.1|ARO:3001597|OXA-406	gb|AJD07402.1|ARO:3001597|OXA-406	notassessed
gb|AJD07403.1|ARO:3001598|OXA-407	gb|AJD07403.1|ARO:3001598|OXA-407	IV
gb|AJD07404.1|ARO:3001599|OXA-408	gb|AJD07404.1|ARO:3001599|OXA-408	notassessed
gb|AJD07405.1|ARO:3001600|OXA-409	gb|AJD07405.1|ARO:3001600|OXA-409	notassessed
gb|AJD07406.1|ARO:3001602|OXA-411	gb|AJD07406.1|ARO:3001602|OXA-411	notassessed
gb|AJD07407.1|ARO:3001603|OXA-412	gb|AJD07407.1|ARO:3001603|OXA-412	notassessed
gb|AJD07408.1|ARO:3001604|OXA-413	gb|AJD07408.1|ARO:3001604|OXA-413	IV
gb|AJD73064.1|ARO:3001301|RlmA(II)	gb|AJD73064.1|ARO:3001301|RlmA(II)	IV
gb|AJE60855.1|ARO:3003209|fosA5	gb|AJE60855.1|ARO:3003209|FosA5	III
gb|AJE61443.1|ARO:3002361|NDM-11	AJE61443.1	IV
gb|AJE92936.1|ARO:3004541|mphK	gb|AJE92936.1|ARO:3004541|mphK	IV
gb|AJF36617.1|ARO:3004596|erm(46)	gb|AJF36617.1|ARO:3004596|erm(46)	IV
gb|AJG01375.1|ARO:3003120|OXA-429	gb|AJG01375.1|ARO:3003120|OXA-429	notassessed
gb|AJG01377.1|ARO:3003124|OXA-431	gb|AJG01377.1|ARO:3003124|OXA-431	notassessed
gb|AJG01378.1|ARO:3003125|OXA-432	gb|AJG01378.1|ARO:3003125|OXA-432	notassessed
gb|AJG01379.1|ARO:3003126|OXA-433	gb|AJG01379.1|ARO:3003126|OXA-433	notassessed
gb|AJG06170.1|ARO:3003171|ACT-36	gb|AJG06170.1|ARO:3003171|ACT-36	IV
gb|AJG06172.1|ARO:3003172|ACT-37	CAC85357	IV
gb|AJI75632.1|ARO:3004795|FPH-1	gb|AJI75632.1|ARO:3004795|FPH-1	IV
gb|AJO16037.1|ARO:3002170|MIR-5	FJ237367.1.gene1.p1	IV
gb|AJO16038.1|ARO:3001553|OXA-366	gb|AJO16038.1|ARO:3001553|OXA-366	notassessed
gb|AJO16040.1|ARO:3001350|SHV-180	gb|AJO16040.1|ARO:3001350|SHV-180	IV
gb|AJO16042.1|ARO:3001364|SHV-182	gb|AJO16042.1|ARO:3001364|SHV-182	notassessed
gb|AJO16043.1|ARO:3002141|DHA-10	gb|AJO16043.1|ARO:3002141|DHA-10	IV
gb|AJO16044.1|ARO:3001391|TEM-214	gb|AJO16044.1|ARO:3001391|TEM-214	IV
gb|AJO16045.1|ARO:3001392|TEM-215	gb|AJO16045.1|ARO:3001392|TEM-215	IV
gb|AJO16046.1|ARO:3003168|CTX-M-160	gb|AJO16046.1|ARO:3003167|CTX-M-159	notassessed
gb|AJO16047.1|ARO:3003156|SHV-189	gb|AJO16047.1|ARO:3003156|SHV-189	notassessed
gb|AJO67548.1|ARO:3005006|tet(57)	WP_100931729.1	IV
gb|AJP18054.1|ARO:3003183|NDM-14	AJP18054.1	IV
gb|AJP67510.1|ARO:3003181|GES-26	gb|AJP67510.1|ARO:3003181|GES-26	IV
gb|AJP67511.1|ARO:3003179|VIM-43	gb|AJP67511.1|ARO:3003179|VIM-43	notassessed
gb|AJP77054.1|ARO:3003716|CPS-1	gb|AJP77054|ARO:3003716|CPS-1	IV
gb|AJP77057.1|ARO:3003718|MSI-1	gb|AJP77057|ARO:3003718|MSI-1	IV
gb|AJP77058.1|ARO:3003719|MSI-OXA	gb|AJP77058|ARO:3003719|MSI-OXA	IV
gb|AJP77059.1|ARO:3003670|PEDO-1	gb|AJP77059|ARO:3003670|PEDO-1	IV
gb|AJP77071.1|ARO:3003714|PEDO-2	gb|AJP77071|ARO:3003714|PEDO-2	IV
gb|AJP77076.1|ARO:3003715|PEDO-3	gb|AJP77076|ARO:3003715|PEDO-3	IV
gb|AJP77080.1|ARO:3003720|SPG-1	gb|AJP77080|ARO:3003720|SPG-1	IV
gb|AJP77085.1|ARO:3003717|ESP-1	gb|AJP77085|ARO:3003717|ESP-1	IV
gb|AJT57878.1|ARO:3003162|OXA-435	gb|AJT57878.1|ARO:3003162|OXA-435	notassessed
gb|AJU57235.1|ARO:3003169|CTX-M-161	gb|AJU57235.1|ARO:3003168|CTX-M-160	III
gb|AKA60779.1|ARO:3003654|CMY-134	gb|AKA60779.1|ARO:3003654|CMY-134	notassessed
gb|AKA86814.1|ARO:3003746|optrA	gb|AKA86814|ARO:3003746|optrA	IV
gb|AKD43328.1|ARO:3004757|BKC-1	gb|AKD43328.1|ARO:3004757|BKC-1	IV
gb|AKF16168.1|ARO:3003689|MCR-1.1	sp|A0A0R6L508|MCR1_ECOLX	IV
gb|AKF41839.1|ARO:3003639|OXA-482	gb|AKF41839.1|ARO:3003639|OXA-482	notassessed
gb|AKF41840.1|ARO:3003640|OXA-483	gb|AKF41840.1|ARO:3003640|OXA-483	IV
gb|AKF43458.1|ARO:3003663|NDM-15	AKF43458.1	IV
gb|AKH90740.1|ARO:3001607|OXA-416	gb|AKH90740.1|ARO:3001607|OXA-416	IV
gb|AKI06385.1|ARO:3003138|CMY-130	gb|AKI06385.1|ARO:3003138|CMY-130	notassessed
gb|AKI29907.1|ARO:3003602|OXA-446	gb|AKI29907.1|ARO:3003602|OXA-446	notassessed
gb|AKI29908.1|ARO:3003603|OXA-447	gb|AKI29908.1|ARO:3003603|OXA-447	notassessed
gb|AKI29909.1|ARO:3003604|OXA-448	gb|AKI29909.1|ARO:3003604|OXA-448	notassessed
gb|AKI29910.1|ARO:3003605|OXA-449	gb|AKI29910.1|ARO:3003605|OXA-449	notassessed
gb|AKI29912.1|ARO:3003621|OXA-465	gb|AKI29912.1|ARO:3003621|OXA-465	notassessed
gb|AKI29913.1|ARO:3003622|OXA-466	gb|AKI29913.1|ARO:3003622|OXA-466	notassessed
gb|AKI29914.1|ARO:3003606|OXA-450	gb|AKI29914.1|ARO:3003606|OXA-450	notassessed
gb|AKI29916.1|ARO:3003607|OXA-451	gb|AKI29916.1|ARO:3003607|OXA-451	notassessed
gb|AKI29917.1|ARO:3003608|OXA-452	gb|AKI29917.1|ARO:3003608|OXA-452	IV
gb|AKI29919.1|ARO:3003609|OXA-453	gb|AKI29919.1|ARO:3003609|OXA-453	notassessed
gb|AKI29921.1|ARO:3003617|OXA-461	gb|AKI29921.1|ARO:3003617|OXA-461	IV
gb|AKL59521.1|ARO:3003594|OXA-438	gb|AKL59521.1|ARO:3003594|OXA-438	IV
gb|AKL59536.1|ARO:3003593|OXA-437	gb|AKL59536.1|ARO:3003593|OXA-437	IV
gb|AKN19287.1|ARO:3002578|AAC(6')-Ib7	gb|AKN19287.1|ARO:3002578|AAC(6')-Ib7	IV
gb|AKN19901.1|ARO:3003842|MUS-2	gb|AKN19901.1|ARO:3003842|MUS-2	IV
gb|AKO62864.1|ARO:3003135|CMY-127	gb|AKO62864.1|ARO:3003135|CMY-127	III
gb|AKO62865.1|ARO:3003136|CMY-128	gb|AKO62865.1|ARO:3003136|CMY-128	IV
gb|AKO62866.1|ARO:3003137|CMY-129	gb|AKO62866.1|ARO:3003137|CMY-129	IV
gb|AKO63210.1|ARO:3003657|IMP-49	gb|AKO63210.1|ARO:3003657|IMP-49	IV
gb|AKO63213.1|ARO:3003646|CTX-M-162	gb|AKO63213.1|ARO:3003646|CTX-M-162	IV
gb|AKO63214.1|ARO:3003647|CTX-M-163	gb|AKO63214.1|ARO:3003647|CTX-M-163	II
gb|AKO63215.1|ARO:3002328|KPC-18	gb|AKO63215.1|ARO:3002328|KPC-18	notassessed
gb|AKO71461.1|ARO:3004608|EreD	gb|AKO71461.1|ARO:3004608|EreD	IV
gb|AKP17985.1|ARO:3004778|CMY-135	gb|AKP17985.1|ARO:3004778|CMY-135	III
gb|AKQ05891.1|ARO:3004613|tet(47)	gb|AKQ05891.1|ARO:3004613|Tet(47)	IV
gb|AKQ05892.1|ARO:3004581|tet(48)	gb|AKQ05892.1|ARO:3004581|tet(48)	IV
gb|AKQ05893.1|ARO:3004582|tet(49)	gb|AKQ05893.1|ARO:3004582|tet(49)	IV
gb|AKQ05894.1|ARO:3004584|tet(50)	gb|AKQ05894.1|ARO:3004584|tet(50)	IV
gb|AKQ05895.1|ARO:3004586|tet(51)	gb|AKQ05895.1|ARO:3004586|tet(51)	IV
gb|AKQ05896.1|ARO:3004587|tet(52)	gb|AKQ05896.1|ARO:3004587|tet(52)	IV
gb|AKQ05897.1|ARO:3004589|tet(53)	gb|AKQ05897.1|ARO:3004589|tet(53)	IV
gb|AKQ05898.1|ARO:3004590|tet(54)	gb|AKQ05898.1|ARO:3004590|tet(54)	IV
gb|AKQ05899.1|ARO:3004591|tet(55)	gb|AKQ05899.1|ARO:3004591|tet(55)	IV
gb|AKQ06274.1|ARO:3004496|KPC-24	gb|AKQ06274.1|ARO:3004496|KPC-24	notassessed
gb|AKR18018.1|ARO:3004341|PDC-78	gb|AKR18018.1|ARO:3004341|PDC-78	IV
gb|AKR18021.1|ARO:3004344|PDC-81	gb|AKR18021.1|ARO:3004344|PDC-81	IV
gb|AKR18025.1|ARO:3004348|PDC-85	gb|AKR18025.1|ARO:3004348|PDC-85	IV
gb|AKR18027.1|ARO:3004350|PDC-87	gb|AKR18027.1|ARO:3004350|PDC-87	IV
gb|AKR18028.1|ARO:3004351|PDC-88	gb|AKR18028.1|ARO:3004351|PDC-88	IV
gb|AKR18029.1|ARO:3004352|PDC-89	gb|AKR18029.1|ARO:3004352|PDC-89	IV
gb|AKR18030.1|ARO:3004353|PDC-90	gb|AKR18030.1|ARO:3004353|PDC-90	IV
gb|AKR18031.1|ARO:3004354|PDC-91	gb|AKR18031.1|ARO:3004354|PDC-91	IV
gb|AKR18032.1|ARO:3004355|PDC-92	gb|AKR18032.1|ARO:3004355|PDC-92	IV
gb|AKR53959.1|ARO:3003648|CTX-M-164	gb|AKR53959.1|ARO:3003648|CTX-M-164	IV
gb|AKR53960.1|ARO:3003649|CTX-M-165	gb|AKR53960.1|ARO:3003649|CTX-M-165	IV
gb|AKR53961.1|ARO:3003595|OXA-439	gb|AKR53961.1|ARO:3003595|OXA-439	IV
gb|AKR53962.1|ARO:3003596|OXA-440	gb|AKR53962.1|ARO:3003596|OXA-440	IV
gb|AKS43590.1|ARO:3003655|ACT-38	gi|1028101947|ref|WP_063857781.1|	IV
gb|AKU37610.1|ARO:3003598|OXA-442	gb|AKU37610.1|ARO:3003598|OXA-442	notassessed
gb|AKZ20821.1|ARO:3003653|CMY-133	gb|AKZ20821.1|ARO:3003653|CMY-133	notassessed
gb|AKZ20822.1|ARO:3003652|CMY-132	gb|AKZ20822.1|ARO:3003652|CMY-132	IV
gb|AKZ20823.1|ARO:3003664|NDM-16a	gb|AKZ20823.1|ARO:3003664|NDM-16	IV
gb|ALA14808.1|ARO:3004634|ADC-73	gb|ALA14808.1|ARO:3004634|ADC-73	notassessed
gb|ALA14809.1|ARO:3003880|ADC-74	gb|ALA14809.1|ARO:3003880|ADC-74	notassessed
gb|ALA14810.1|ARO:3003881|ADC-75	gb|ALA14810.1|ARO:3003881|ADC-75	IV
gb|ALA14811.1|ARO:3003882|ADC-76	gb|ALA14811.1|ARO:3003882|ADC-76	notassessed
gb|ALA14812.1|ARO:3003883|ADC-77	gb|ALA14812.1|ARO:3003883|ADC-77	notassessed
gb|ALA14813.1|ARO:3003884|ADC-78	gb|ALA14813.1|ARO:3003884|ADC-78	notassessed
gb|ALA14814.1|ARO:3003885|ADC-79	gb|ALA14814.1|ARO:3003885|ADC-79	notassessed
gb|ALA14816.1|ARO:3003887|ADC-81	gb|ALA14816.1|ARO:3003887|ADC-81	notassessed
gb|ALA99186.1|ARO:3001457|OXA-152	gb|ALA99186.1|ARO:3001457|OXA-152	notassessed
gb|ALA99189.1|ARO:3001460|OXA-155	gb|ALA99189.1|ARO:3001460|OXA-155	IV
gb|ALA99191.1|ARO:3001462|OXA-157	gb|ALA99191.1|ARO:3001462|OXA-157	notassessed
gb|ALA99192.1|ARO:3001463|OXA-158	gb|ALA99192.1|ARO:3001463|OXA-158	notassessed
gb|ALC76097.1|ARO:3003611|OXA-455	gb|ALC76097.1|ARO:3003611|OXA-455	IV
gb|ALC76098.1|ARO:3003613|OXA-457	gb|ALC76098.1|ARO:3003613|OXA-457	IV
gb|ALC76100.1|ARO:3003614|OXA-458	gb|ALC76100.1|ARO:3003614|OXA-458	IV
gb|ALC76101.1|ARO:3003615|OXA-459	gb|ALC76101.1|ARO:3003615|OXA-459	IV
gb|ALC79285.1|ARO:3003626|OXA-470	gb|ALC79285.1|ARO:3003626|OXA-470	IV
gb|ALC79286.1|ARO:3003627|OXA-471	gb|ALC79286.1|ARO:3003627|OXA-471	IV
gb|ALC79287.1|ARO:3003628|OXA-472	gb|ALC79287.1|ARO:3003628|OXA-472	IV
gb|ALC79288.1|ARO:3003629|OXA-473	gb|ALC79288.1|ARO:3003629|OXA-473	IV
gb|ALC79289.1|ARO:3003631|OXA-474	gb|ALC79289.1|ARO:3003631|OXA-474	IV
gb|ALC79290.1|ARO:3003632|OXA-475	gb|ALC79290.1|ARO:3003632|OXA-475	IV
gb|ALC79291.1|ARO:3003633|OXA-476	gb|ALC79291.1|ARO:3003633|OXA-476	notassessed
gb|ALC79292.1|ARO:3003634|OXA-477	gb|ALC79292.1|ARO:3003634|OXA-477	notassessed
gb|ALC79293.1|ARO:3003635|OXA-478	gb|ALC79293.1|ARO:3003635|OXA-478	IV
gb|ALC79294.1|ARO:3003636|OXA-479	gb|ALC79294.1|ARO:3003636|OXA-479	notassessed
gb|ALD03565.1|ARO:3004679|rmtE2	gb|ALD03565.1|ARO:3004679|rmtE2	notassessed
gb|ALE30770.1|ARO:3004797|FRI-1	gb|ALE30770.1|ARO:3004797|FRI-1	IV
gb|ALF06101.1|ARO:3004764|CBP-1	gb|ALF06101.1|ARO:3004764|CBP-1	IV
gb|ALG03771.1|ARO:3004463|EBR-2	gi|740502789|ref|WP_038333643.1|	III
gb|ALI16502.1|ARO:3003641|OXA-484	gb|ALI16502.1|ARO:3003641|OXA-484	IV
gb|ALK01318.1|ARO:3004827|LEN-35	gb|ALK01318.1|ARO:3004827|LEN-35	notassessed
gb|ALK01319.1|ARO:3004828|LEN-36	gb|ALK01319.1|ARO:3004828|LEN-36	notassessed
gb|ALK01320.1|ARO:3004829|LEN-37	gb|ALK01320.1|ARO:3004829|LEN-37	IV
gb|ALL53530.1|ARO:3003637|OXA-480	gb|ALL53530.1|ARO:3003637|OXA-480	notassessed
gb|ALM24139.1|ARO:3004671|FosB4	gi|920634270|ref|WP_053032028.1|	IV
gb|ALM24145.1|ARO:3004673|FosB6	gb|ALM24145.1|ARO:3004673|FosB6	IV
gb|ALM96710.1|ARO:3005220|CMY-138	gb|ALM96710.1|ARO:3005220|CMY-138	III
gb|ALN12426.1|ARO:3004672|FosB5	gb|ALN12426.1|ARO:3004672|FosB5	IV
gb|ALP44181.1|ARO:3007180|MAB	gb|ALP44181.1|ARO:3007180|MAB	IV
gb|ALT07696.1|ARO:3004494|IMP-55	gb|ALT07696.1|ARO:3004494|IMP-55	II
gb|ALT53802.1|ARO:3004495|IMP-56	gb|ALT53802.1|ARO:3004495|IMP-56	IV
gb|ALU64000.1|ARO:3003713|VCC-1	gb|ALU64000|ARO:3003713|VCC-1	IV
gb|ALV80601.1|ARO:3003801|bcr-1	gb|ALV80601.1|ARO:3003801|bcr-1	IV
gb|AMB19637.1|ARO:3001555|OXA-368	gb|AMB19637.1|ARO:3001555|OXA-368	IV
gb|AML99881.1|ARO:3001327|MdtK	gb|AML99881.1|ARO:3001327|mdtK	II
gb|AMP42147.1|ARO:3004442|tet(W/N/W)	gb|AMP42147.1|ARO:3004442|tet(W/N/W)	III
gb|AMP42492.1|ARO:3004441|tet(59)	gb|AMP42492.1|ARO:3004441|tet(59)	II
gb|AMQ12811.1|ARO:3004111|FosA6	gb|AMQ12811.1|ARO:3004111|FosA6	III
gb|AMR06225.1|ARO:3003767|mphM	gb|AMR06225.1|ARO:3003767|mphM	IV
gb|AMS25623.1|ARO:3005366|KPC-34	gb|AMS25623.1|ARO:3005366|KPC-34	IV
gb|AMY61250.1|ARO:3004092|HMB-1	gb|AMY61250.1|ARO:3004092|HMB-1	IV
gb|ANA06389.1|ARO:3001062|SHV-3	P30896	IV
gb|AND91341.1|ARO:3000856|BJP-1	gb|AND91341.1|ARO:3000856|BJP-1	IV
gb|ANJ15621.1|ARO:3004514|MCR-1.3	WP_077064885.1	IV
gb|ANJ78206.1|ARO:3004343|PDC-80	gb|ANJ78206.1|ARO:3004343|PDC-80	notassessed
gb|ANN23980.1|ARO:3004554|dfrA29	gb|ANN23980.1|ARO:3004554|dfrA29	IV
gb|ANQ03635.1|ARO:3005162|FosA7.5	gb|ANQ03635.1|ARO:3005162|FosA7.5	IV
gb|ANR95875.1|ARO:3004194|MCR-1.2	WP_065274078.1	IV
gb|ANW35663.1|ARO:3003620|OXA-464	gb|ANW35663.1|ARO:3003620|OXA-464	IV
gb|ANY26940.1|ARO:3005358|KPC-26	gb|ANY26940.1|ARO:3005358|KPC-26	notassessed
gb|ANZ79240.1|ARO:3004035|tetA(60)	gb|ANZ79240.1|ARO:3004035|tetA(60)	IV
gb|ANZ79241.1|ARO:3004036|tetB(60)	gb|ANZ79241.1|ARO:3004036|tetB(60)	IV
gb|ANZ79476.1|ARO:3003908|Erm(47)	gb|ANZ79476.1|ARO:3003908|Erm(47)	III
gb|ANZ90381.1|ARO:3004798|FRI-2	gb|ANZ90381.1|ARO:3004798|FRI-2	notassessed
gb|AOQ26572.1|ARO:3004362|OXA-535	gb|AOQ26572.1|ARO:3004362|OXA-535	IV
gb|AOR05747.1|ARO:3005359|KPC-27	gb|AOR05747.1|ARO:3005359|KPC-27	IV
gb|AOT73359.1|ARO:3004093|NDM-17	AOT73359.1	IV
gb|APB03214.1|ARO:3003980|tetA(58)	gb|APB03214.1|ARO:3003980|tetA(48)	IV
gb|APB03215.1|ARO:3003981|tetB(58)	gb|APB03215.1|ARO:3003981|tetB(48)	IV
gb|APB03216.1|ARO:3003982|LlmA_23S_CLI	gb|APB03216.1|ARO:3003982|LlmA	IV
gb|APB03217.1|ARO:3003983|CatU	gb|APB03217.1|ARO:3003983|CatU	IV
gb|APB03218.1|ARO:3003984|BahA	gb|APB03218.1|ARO:3003984|BahA	IV
gb|APB03219.1|ARO:3003986|TaeA	gb|APB03219.1|ARO:3003986|TaeA	IV
gb|APB03220.1|ARO:3003987|VatI	gb|APB03220.1|ARO:3003987|VatI	IV
gb|APB03221.1|ARO:3003988|AAC(2')-IIb	gb|APB03221.1|ARO:3003988|AAC(2')-IIb	IV
gb|APB03222.1|ARO:3003992|rphB	gb|APB03222.1|ARO:3003992|rphB	IV
gb|APB03223.1|ARO:3003989|AAC(6')-34	gb|APB03223.1|ARO:3003989|AAC(6')-34	IV
gb|APB03224.1|ARO:3003994|cpaA	gb|APB03224.1|ARO:3003994|cpaA	notassessed
gb|APB03225.1|ARO:3003990|vgbC	gb|APB03225.1|ARO:3003990|VgbC	IV
gb|APB03226.1|ARO:3003991|mphI	gb|APB03226.1|ARO:3003991|mphI	IV
gb|APC23883.1|ARO:3005219|CMY-144	gb|APC23883.1|ARO:3005219|CMY-144	IV
gb|APC93960.1|ARO:3004636|qnrE1	gb|APC93960.1|ARO:3004636|qnrE1	IV
gb|APG42690.1|ARO:3005361|KPC-28	gb|APG42690.1|ARO:3005361|KPC-28	IV
gb|APM84488.1|ARO:3004685|MCR-1.5	gb|APM84488.1|ARO:3004685|MCR-1.5	IV
gb|APM84516.1|ARO:3005150|PAC-1	gb|APM84516.1|ARO:3005150|PAC-1	IV
gb|APM87143.1|ARO:3004515|MCR-1.4	WP_076611062.1	II
gb|APU52409.1|ARO:3004085|lnuG	gb|APU52409.1|ARO:3004085|lnuG	I
gb|APY23677.1|ARO:3001051|TEM-191	gb|APY23677.1|ARO:3001051|TEM-191	notassessed
gb|APY23733.1|ARO:3004734|ARL-1	gb|APY23733.1|ARO:3004734|ARL-1	IV
gb|APY23838.1|ARO:3004737|ARL-4	gb|APY23838.1|ARO:3004737|ARL-4	IV
gb|APY23841.1|ARO:3004735|ARL-2	gb|APY23841.1|ARO:3004735|ARL-2	IV
gb|APY23844.1|ARO:3004736|ARL-3	gb|APY23844.1|ARO:3004736|ARL-3	IV
gb|APY23862.1|ARO:3004738|ARL-5	gb|APY23862.1|ARO:3004738|ARL-5	IV
gb|APY23865.1|ARO:3004739|ARL-6	gb|APY23865.1|ARO:3004739|ARL-6	IV
gb|APZ75411.1|ARO:3004861|NDM-18	APZ75411.1	notassessed
gb|AQK48217.1|ARO:3004513|MCR-1.6	WP_077248208.1	II
gb|AQM40193.1|ARO:3005360|KPC-29	gb|AQM40193.1|ARO:3005360|KPC-29	notassessed
gb|AQQ11622.1|ARO:3004686|MCR-1.7	WP_085562392.1	I
gb|AQS23610.1|ARO:3004799|FRI-3	gb|AQS23610.1|ARO:3004799|FRI-3	notassessed
gb|AQT03460.1|ARO:3005364|KPC-30	gb|AQT03460.1|ARO:3005364|KPC-30	IV
gb|AQV34023.1|ARO:3004637|qnrE2	gb|AQV34023.1|ARO:3004637|qnrE2	IV
gb|AQX36338.1|ARO:3004379|QepA4	gi|1039004533|ref|WP_064760451.1|	IV
gb|AQX82857.1|ARO:3004185|mecD	gb|AQX82857.1|ARO:3004185|mecD	IV
gb|AQY45923.1|ARO:3004863|NDM-20	AQY45923.1	IV
gb|AQY61516.1|ARO:3004687|MCR-1.8	WP_085562407.1	IV
gb|ARB93503.1|ARO:3004603|tet(56)	gb|ARB93503.1|ARO:3004603|tet(56)	IV
gb|ARE65229.1|ARO:3005217|CMY-151	gb|ARE65229.1|ARO:3005217|CMY-151	IV
gb|ARM19732.1|ARO:3005216|CMY-152	gb|ARM19732.1|ARO:3005216|CMY-152	III
gb|ARO85965.1|ARO:3003115|OXA-427	gb|ARO85965.1|ARO:3003115|OXA-427	II
gb|ARQ85812.1|ARO:3005218|CMY-153	gb|ARQ85812.1|ARO:3005218|CMY-153	notassessed
gb|ARX76025.1|ARO:3003128|OXA-436	gb|ARX76025.1|ARO:3003128|OXA-436	IV
gb|ASC49561.1|ARO:3004862|NDM-19	ASC49561.1	I
gb|ASE57902.1|ARO:3003731|fusD	gb|ASE57902.1|ARO:3003731|fusD	IV
gb|ASF15667.1|ARO:3001501|OXA-252	gb|ASF15667.1|ARO:3001501|OXA-252	IV
gb|ASF80997.1|ARO:3005164|dfrA35	gb|ASF80997.1|ARO:3005164|dfrA35	IV
gb|ASF81896.1|ARO:3004139|MCR-3.1	WP_039026394.1	IV
gb|ASK40551.1|ARO:3004332|MCR-5.1	ASK40562.1	IV
gb|ASK49940.1|ARO:3004506|MCR-1.10	gb|ASK49940.1|ARO:3004506|MCR-1.10	IV
gb|ASK49941.1|ARO:3004502|MCR-2.2	ASK49941.1	IV
gb|ASK49942.1|ARO:3004501|MCR-6.1	ASK49942.1	IV
gb|ASR73329.1|ARO:3004325|MCR-4.1	ASR73329.1	IV
gb|AST36140.1|ARO:3004503|MCR-3.6	gb|AST36140.1|ARO:3004503|MCR-3.6	IV
gb|AST36141.1|ARO:3004510|MCR-3.7	gb|AST36141.1|ARO:3004510|MCR-3.7	IV
gb|AST36143.1|ARO:3004509|MCR-3.8	gb|AST36143.1|ARO:3004509|MCR-3.8	IV
gb|AST36144.1|ARO:3004508|MCR-3.9	gb|AST36144.1|ARO:3004508|MCR-3.9	IV
gb|ASU04896.1|ARO:3004505|MCR-3.5	ASU04896.1	IV
gb|ASU10319.1|ARO:3004662|MCR-3.3	gb|ASU10319.1|ARO:3004662|MCR-3.3	IV
gb|ASU31903.1|ARO:3005019|IMP-68	gb|ASU31903.1|ARO:3005019|IMP-68	IV
gb|ATI44679.1|ARO:3003150|CARB-20	gb|ATI44679.1|ARO:3003150|CARB-20	notassessed
gb|ATJ25942.1|ARO:3004864|NDM-21	gb|ATJ25942.1|ARO:3004864|NDM-21	IV
gb|ATL63232.1|ARO:3004544|mphJ	gb|ATL63232.1|ARO:3004544|mphJ	IV
gb|ATL63235.1|ARO:3004357|catV	gb|ATL63235.1|ARO:3004357|catV	IV
gb|ATL95930.1|ARO:3003616|OXA-460	gb|ATL95930.1|ARO:3003616|OXA-460	III
gb|ATM29809.1|ARO:3004688|MCR-1.11	gb|ATM29809.1|ARO:3004688|MCR-1.11	IV
gb|ATP60652.1|ARO:3005037|ADC-159	gb|ATP60652.1|ARO:3005037|ADC-159	notassessed
gb|ATQ63376.1|ARO:3004504|MCR-3.10	gb|ATQ63376.1|ARO:3004504|MCR-3.10	III
gb|ATX60370.1|ARO:3005033|FLC-1	gb|ATX60370.1|ARO:3005033|FLC-1	notassessed
gb|AUD37084.1|ARO:3005365|KPC-33	gb|AUD37084.1|ARO:3005365|KPC-33	notassessed
gb|AUD40659.1|ARO:3003852|ADC-6	gb|AUD40659.1|ARO:3003852|ADC-6	IV
gb|AUI38915.1|ARO:3004695|MCR-4.3	gb|AUI38915.1|ARO:3004695|MCR-4.3	IV
gb|AUN87920.1|ARO:3004500|MCR-3.11	gb|AUN87920.1|ARO:3004500|MCR-3.11	II
gb|AUR80098.1|ARO:3004517|MCR-7.1	gb|AUR80098.1|ARO:3004517|MCR-7.1	IV
gb|AUT06977.1|ARO:3005143|PDC-240	gb|AUT06977.1|ARO:3005143|PDC-240	notassessed
gb|AUW34365.1|ARO:3004444|RSA1-1	gb|AUW34365.1|ARO:3004444|RSA-1	III
gb|AVA31022.1|ARO:3004507|MCR-1.9	ASK38392.2	IV
gb|AVI44920.1|ARO:3004470|poxtA	gb|AVI44920.1|ARO:3004470|poxtA	I
gb|AVK94777.1|ARO:3004694|MCR-4.2	gb|AVK94777.1|ARO:3004694|MCR-4.2	I
gb|AVK94778.1|ARO:3004697|MCR-4.5	gb|AVK94778.1|ARO:3004697|MCR-4.5	IV
gb|AVK94779.1|ARO:3004696|MCR-4.4	gb|AVK94779.1|ARO:3004696|MCR-4.4	IV
gb|AVL76727.1|ARO:3004663|FusF	gb|AVL76727.1|ARO:3004663|FusF	IV
gb|AVM85874.1|ARO:3004690|MCR-1.13	gb|AVM85874.1|ARO:3004690|MCR-1.13	IV
gb|AVM85875.1|ARO:3004698|MCR-5.2	gb|AVM85875.1|ARO:3004698|MCR-5.2	IV
gb|AVR61040.1|ARO:3004854|CMY-136	gb|AVR61040.1|ARO:3004854|CMY-136	notassessed
gb|AVX51087.1|ARO:3004559|CAM-1	gb|AVX51087.1|ARO:3004559|CAM-1	IV
gb|AVX52225.1|ARO:3004516|MCR-8.1	gb|AVX52225.1|ARO:3004516|MCR-8	IV
gb|AVZ47168.1|ARO:3004693|MCR-3.12	gb|AVZ47168.1|ARO:3004693|MCR-3.12	IV
gb|AWA42532.1|ARO:3005028|FRI-5	gb|AWA42532.1|ARO:3005028|FRI-5	notassessed
gb|AWB15813.1|ARO:3005096|GPC-1	gb|AWB15813.1|ARO:3005096|GPC-1	IV
gb|AWI33311.1|ARO:3004865|NDM-22	gb|AWI33311.1|ARO:3004865|NDM-22	notassessed
gb|AWM63467.1|ARO:3007273|MCR-3.19	WP_087879616.1	I
gb|AWN09461.1|ARO:3004571|PNGM-1	gb|AWN09461.1|ARO:3004571|PNGM-1	IV
gb|AWR93230.1|ARO:3005367|KPC-35	gb|AWR93230.1|ARO:3005367|KPC-35	notassessed
gb|AWU47610.1|ARO:3005079|ROB-2	gb|AWU47610.1|ARO:3005079|ROB-2	II
gb|AWU66461.1|ARO:3005356|KPC-23	gb|AWU66461.1|ARO:3005356|KPC-23	notassessed
gb|AWU66462.1|ARO:3004866|NDM-23	gb|AWU66462.1|ARO:3004866|NDM-23	IV
gb|AWU66463.1|ARO:3004867|NDM-24	gb|AWU66463.1|ARO:3004867|NDM-24	IV
gb|AWX35642.1|ARO:3004464|CFE-2	gb|AWX35642.1|ARO:3004464|CFE-2	IV
gb|AXA30439.1|ARO:3002459|LEN-9	gb|AXA30439.1|ARO:3002459|LEN-9	notassessed
gb|AXC08545.1|ARO:3005368|KPC-36	gb|AXC08545.1|ARO:3005368|KPC-36	notassessed
gb|AXF35727.1|ARO:3005121|lsaD	AXF35727.1	III
gb|AXL13972.1|ARO:3005369|KPC-37	gb|AXL13972.1|ARO:3005369|KPC-37	IV
gb|AXY65402.1|ARO:3005021|cfr(D)	AXY65402.1	I
gb|AYD68552.1|ARO:3005018|LMB-1	gb|AYD68552.1|ARO:3005018|LMB-1	IV
gb|AYD68572.1|ARO:3005119|AAC(6')-Ib-cr9	gb|AYD68572.1|ARO:3005119|AAC(6')-Ib-cr9	IV
gb|AYF56302.1|ARO:3004868|NDM-25	gb|AYF56302.1|ARO:3004868|NDM-25	IV
gb|AYP70144.1|ARO:3005370|KPC-38	gb|AYP70144.1|ARO:3005370|KPC-38	notassessed
gb|AYP70146.1|ARO:3004870|NDM-27	gb|AYP70146.1|ARO:3004870|NDM-27	IV
gb|AYR04937.1|ARO:3005371|KPC-39	gb|AYR04937.1|ARO:3005371|KPC-39	notassessed
gb|AYV52072.1|ARO:3002882|lmrD	gb|AYV52072.1|ARO:3002882|lmrD	III
gb|AYW19907.1|ARO:3004847|LEN-51	gb|AYW19907.1|ARO:3004847|LEN-51	notassessed
gb|AZA07954.1|ARO:3004841|LEN-38	gb|AZA07954.1|ARO:3004841|LEN-38	notassessed
gb|AZA07955.1|ARO:3004842|LEN-39	gb|AZA07955.1|ARO:3004842|LEN-39	IV
gb|AZA07956.1|ARO:3004843|LEN-40	gb|AZA07956.1|ARO:3004843|LEN-40	IV
gb|AZA07957.1|ARO:3004846|LEN-43	gb|AZA07957.1|ARO:3004846|LEN-43	IV
gb|AZA07958.1|ARO:3004844|LEN-41	gb|AZA07958.1|ARO:3004844|LEN-41	IV
gb|AZA07959.1|ARO:3004845|LEN-42	gb|AZA07959.1|ARO:3004845|LEN-42	IV
gb|AZK35803.1|ARO:3005244|ADC-181	gb|AZK35803.1|ARO:3005244|ADC-181	notassessed
gb|AZK35804.1|ARO:3005245|ADC-182	gb|AZK35804.1|ARO:3005245|ADC-182	notassessed
gb|AZK35805.1|ARO:3005246|ADC-183	gb|AZK35805.1|ARO:3005246|ADC-183	IV
gb|AZK35806.1|ARO:3005029|FRI-6	gb|AZK35806.1|ARO:3005029|FRI-6	notassessed
gb|AZK52946.1|ARO:3005118|AAC(6')-Ib-cr8	gb|AZK52946.1|ARO:3005118|AAC(6')-Ib-cr8	III
gb|AZP56652.1|ARO:3004627|QnrS15	gb|AZP56652.1|ARO:3004627|QnrS15	I
gb|BAA02497.1|ARO:3002250|CARB-12	D13210.1.gene1.p01	IV
gb|BAA02563.2|ARO:3002182|MOX-1	D13304.2.gene1.p01	IV
gb|BAA03402.1|ARO:3001306|ErmW	P43433	IV
gb|BAA03674.1|ARO:3001300|myrA	gb|BAA03674.1|ARO:3001300|myrA	IV
gb|BAA03718.1|ARO:3002689|pp_cat	D16171.1.gene1.p01	IV
gb|BAA03776.1|ARO:3000316|mphA	AAR05762	I
gb|BAA07072.1|ARO:3002812|pp-flo	D37826.1.gene1.p01	II
gb|BAA07082.1|ARO:3001906|CTX-M-44	D37830.1.gene1.p01	IV
gb|BAA07390.1|ARO:3002893|tcr3	BAA07390	IV
gb|BAA11236.1|ARO:3000206|emrK	gb|BAA11236.1|ARO:3000206|emrK	IV
gb|BAA11237.1|ARO:3000254|emrY	gb|BAA11237.1|ARO:3000254|emrY	I
gb|BAA12910.1|ARO:3000318|mphB	ACE78320	IV
gb|BAA14147.1|ARO:3004667|Saur_norA	NC_002745.1123457.p01	notassessed
gb|BAA16547.1|ARO:3000027|emrA	gb|BAA16547.1|ARO:3000027|emrA	III
gb|BAA23130.1|ARO:3002493|SRT-1	AB008454.1.gene1.p01	IV
gb|BAA28282.1|ARO:3001907|CTX-M-45	D89862.1.gene1.p01	IV
gb|BAA32493.1|ARO:3000423|FomA	gb|BAA32493.1|ARO:3000423|FomA	IV
gb|BAA32494.1|ARO:3000449|FomB	gb|BAA32494.1|ARO:3000449|FomB	IV
gb|BAA34540.1|ARO:3000319|mphC	BAD86538	IV
gb|BAA77393.1|ARO:3002194|IMP-3	AB010417.1.gene1.p01	IV
gb|BAA78619.1|ARO:3002544|AAC(3)-Xa	AB028210.1.gene2.p01	IV
gb|BAA84973.1|ARO:3001082|SHV-24	AB023477.1.gene1.p01	notassessed
gb|BAB15941.1|ARO:3002197|IMP-6	AB040994.1.gene1.p1	notassessed
gb|BAB16308.1|ARO:3000958|TEM-91	AB049569.1.gene1.p01	IV
gb|BAB20748.1|ARO:3002825|ErmY	BAD86539	IV
gb|BAB43261.1|ARO:3007013|sdrM	gb|BAB43261.1|ARO:3007013|sdrM	IV
gb|BAB72069.1|ARO:3002201|IMP-10	AB074433.1.gene1.p01	notassessed
gb|BAB72072.1|ARO:3002202|IMP-11	AB074436.1.gene1.p01	IV
gb|BAB72158.1|ARO:3002020|CMY-9	AB061794.1.gene7.p01	IV
gb|BAB82500.1|ARO:3000186|tet(M)	BAB82500	III
gb|BAC11901.1|ARO:3004455|Ssui_ACT_CHL	AB080798.1.gene5.p01	III
gb|BAC11911.1|ARO:3003551|emeA	gb|BAC11911.1|ARO:3003551|emeA	III
gb|BAC20579.1|ARO:3000859|rmtA	AB083212.gene.p01	IV
gb|BAC61820.1|ARO:3003151|CARB-22	gb|BAC61820.1|ARO:3003151|CARB-22	IV
gb|BAC67143.1|ARO:3000166|tet(B)	BAC67143	IV
gb|BAC76072.1|ARO:3001856|CFE-1	AB107899.1.gene2.p01	IV
gb|BAD00739.1|ARO:3002607|aadA7	AB114632.1.gene2.p01	IV
gb|BAD06399.1|ARO:3002332|GES-3	BAD06399	IV
gb|BAD08689.1|ARO:3002333|GES-4	BAD08689	II
gb|BAD10948.2|ARO:3002563|AAC(6')-Isa	AB116646.1.gene1.p01	IV
gb|BAD11815.1|ARO:3002593|AAC(6')-Ib-SK	AB164230.1.gene1.p01	IV
gb|BAD12078.1|ARO:3002572|AAC(6')-Iad	AB119105.1.gene1.p01	III
gb|BAD14386.1|ARO:3002573|AAC(6')-Iae	AB104852.1.gene3.p01	IV
gb|BAD16611.1|ARO:3001898|CTX-M-36	AB177384.1.gene1.p01	notassessed
gb|BAD63613.1|ARO:3002816|clbC	gb|BAD63613.1|ARO:3002816|clbC	IV
gb|BAD81061.1|ARO:3002211|IMP-20	AB196988.1.gene1.p01	IV
gb|BAD83775.1|ARO:3001897|CTX-M-35	AB176534.1.gene1.p01	IV
gb|BAD88719.1|ARO:3005084|dfrA31	gb|BAD88719.1|ARO:3005084|dfrA31	IV
gb|BAD89802.1|ARO:3002212|IMP-21	AB204557.1.gene1.p01	IV
gb|BAD89844.2|ARO:3000753|abeM	gb|BAD89844.2|ARO:3000753|abeM	IV
gb|BAD90119.1|ARO:3001924|CTX-M-63	AB205197.1.gene1.p01	IV
gb|BAD95494.1|ARO:3002895|SAT-2	gb|BAD95494.1|ARO:3002895|SAT-1	IV
gb|BAE05988.1|ARO:3004670|FosB1	Q55317	IV
gb|BAE06005.1|ARO:3003704|mexM	gb|BAE06005.1|ARO:3003704|mexM	IV
gb|BAE06006.1|ARO:3003705|mexN	gb|BAE06006.1|ARO:3003705|mexN	IV
gb|BAE06007.1|ARO:3003698|mexP	gb|BAE06007.1|ARO:3003698|mexP	IV
gb|BAE06008.1|ARO:3003699|mexQ	gb|BAE06008.1|ARO:3003699|mexQ	IV
gb|BAE06009.1|ARO:3003700|opmE	gb|BAE06009.1|ARO:3003700|opmE	IV
gb|BAE15963.1|ARO:3002868|dfrG	gb|BAE15963.1|ARO:3002868|dfrG	III
gb|BAE48233.1|ARO:3002030|CMY-19	AB194410.1.gene1.p01	IV
gb|BAE77781.1|ARO:3000795|mdtE	ACB17952	IV
gb|BAE78082.1|ARO:3003550|mdtP	P32714	notassessed
gb|BAE78083.1|ARO:3003549|mdtO	P32715	IV
gb|BAE78084.1|ARO:3003548|mdtN	YP_001726873	notassessed
gb|BAE78116.1|ARO:3003576|eptA	gb|BAE78116.1|ARO:3003576|eptA	I
gb|BAE85481.1|ARO:3003727|vanK_in_vanI_cl	gb|BAE85481.1|ARO:3003727|vanKI	IV
gb|BAF34030.1|ARO:3005036|BLMT	gb|BAF34030.1|ARO:3005036|BLMT	IV
gb|BAF36388.1|ARO:3002048|CMY-37	AB280919.1.gene1.p01	IV
gb|BAF56185.1|ARO:3002037|CMY-26	AB300358.1.gene1.p01	III
gb|BAF63422.1|ARO:3001925|CTX-M-64	AB284167.2.gene1.p01	IV
gb|BAF80809.1|ARO:3002665|npmA	AB261016.1.gene1.p01	II
gb|BAF91108.1|ARO:3000847|KHM-1	AB364006.1.gene1.p01	IV
[truncated: 2,466 more rows]
